# Supplementary material for: On the puzzling case of sodium saccharinate 1.875-hydrate: structure description in (3+1)-dimensional superspace
Source: Acta Crystallogr B Struct Sci Cryst Eng Mater. 2020 Feb 1;76(Pt 1):18–27. doi: 10.1107/S2052520619014938 (PMC8788847; doi:10.1107/S2052520619014938)
Supplement: Supplementary file 2 [file b-76-00018-Isup2.hkl]

#
# h,k,l, Fc-squared, Fo-squared, sigma(Fo-squared) and status flag
#
data_I
_shelx_title                             '   '
_shelx_refln_list_code                   4
_shelx_F_calc_maximum                    1285.92
_exptl_crystal_F_000                     7845
_reflns_d_resolution_high                0.5628

loop_
 _symmetry_equiv_pos_as_xyz
 'x, y, z'
 '-x+1/2, y+1/2, -z+1/2'
 '-x, -y, -z'
 'x+1/2, -y+1/2, z+1/2'

_cell_length_a                           18.62120(10)
_cell_length_b                           28.4622(2)
_cell_length_c                           29.1642(2)
_cell_angle_alpha                        90
_cell_angle_beta                         93.4511(6)
_cell_angle_gamma                        90

_shelx_F_squared_multiplier              1.000

loop_
 _refln_index_h
 _refln_index_k
 _refln_index_l
 _refln_F_squared_calc
 _refln_F_squared_meas
 _refln_F_squared_sigma
 _refln_observed_status
   6   0   0  487349.  542561.    1056. o
   8   0   0  189903.  211228.     763. o
  10   0   0   13466.   12795.     209. o
  12   0   0     166.     161.      26. o
  14   0   0     347.     454.      48. o
  16   0   0     785.    1099.      79. o
  18   0   0   13081.   13541.     284. o
  20   0   0       5.      22.      35. <
  22   0   0    4199.    4472.     174. o
  24   0   0    4873.    4764.     179. o
  26   0   0    4137.    3429.     127. o
   4   1   0    1978.    2460.      65. o
   5   1   0    2986.    2953.      52. o
   6   1   0   19894.   21590.     153. o
   7   1   0  122200.  122303.     388. o
   8   1   0   68845.   74032.     349. o
   9   1   0   42466.   47905.     275. o
  10   1   0    7929.    8058.     118. o
  11   1   0    1791.    1850.      61. o
  12   1   0    6794.    6941.     118. o
  13   1   0    4379.    4349.      96. o
  14   1   0    7791.    7512.     135. o
  15   1   0   19404.   19003.     218. o
  16   1   0    2238.    2042.      74. o
  17   1   0   45734.   48659.     371. o
  18   1   0    3090.    4947.     122. o
  19   1   0      35.      79.      26. <
  20   1   0    1474.    1623.      74. o
  21   1   0   22825.   22214.     270. o
  22   1   0   14228.   14073.     218. o
  23   1   0      32.     192.      35. o
  24   1   0       1.       4.      26. <
  25   1   0    8936.    8598.     174. o
  26   1   0    5181.    4930.     183. o
  27   1   0    1455.    1313.      83. o
   4   2   0    1157.    1431.      57. o
   5   2   0    1286.    1392.      61. o
   6   2   0   16886.   16857.     140. o
   7   2   0     122.      83.      13. o
   8   2   0   24753.   25394.     201. o
   9   2   0   22119.   21407.     188. o
  10   2   0    3600.    3787.      87. o
  11   2   0     409.     353.      26. o
  12   2   0    3354.    3747.      87. o
  13   2   0    1254.    1112.      52. o
  14   2   0    1638.    1632.      61. o
  15   2   0    3841.    3822.     100. o
  16   2   0     759.    1060.      57. o
  17   2   0    8781.    8232.     153. o
  18   2   0    5879.    6758.     144. o
  19   2   0    1092.    1165.      61. o
  20   2   0    3163.    3586.     109. o
  21   2   0      26.      61.      31. <
  22   2   0    6669.    6391.     148. o
  23   2   0    3046.    3054.     100. o
  24   2   0     764.     737.      52. o
  25   2   0    1190.    1444.     113. o
  26   2   0   14834.   15936.     366. o
  27   2   0    2760.    2761.     148. o
  28   2   0      50.      83.      39. <
   3   3   0    2848.    3158.      92. o
   4   3   0   15514.   17280.     218. o
   5   3   0   46458.   46168.     375. o
   6   3   0   10032.    9567.     109. o
   7   3   0   76410.   76985.     340. o
   8   3   0    8078.    8524.     113. o
   9   3   0   14294.   13716.     153. o
  10   3   0    4442.    3852.      83. o
  11   3   0   39667.   41605.     314. o
  12   3   0   35185.   35472.     279. o
  13   3   0    2261.    2343.      74. o
  14   3   0    7056.    7255.     131. o
  15   3   0    7069.    6522.     131. o
  16   3   0   14422.   13175.     188. o
  17   3   0   37021.   37749.     327. o
  18   3   0    1341.    1457.      70. o
  19   3   0     353.     633.      48. o
  20   3   0    9885.    9994.     179. o
  21   3   0    2573.    2700.      96. o
  22   3   0    1884.    1824.      79. o
  23   3   0    3395.    3067.     105. o
  24   3   0      32.      17.      48. <
  25   3   0     344.     388.      74. o
  26   3   0    2531.    2818.     166. o
  27   3   0    2274.    2364.     153. o
  28   3   0     407.     471.      70. o
  29   3   0     407.     366.      57. o
   2   4   0    2100.    2879.     174. o
   3   4   0     107.     135.      13. o
   4   4   0      29.      65.      13. o
   5   4   0  837312.  869103.    1762. o
   6   4   0   62810.   62938.     297. o
   7   4   0  203831.  216284.     576. o
   8   4   0     389.     528.      31. o
   9   4   0   17702.   18754.     183. o
  10   4   0   20989.   20351.     201. o
  11   4   0   51362.   56233.     340. o
  12   4   0    9840.    9493.     144. o
  13   4   0    8510.    7796.     135. o
  14   4   0    1264.    1204.      57. o
  15   4   0   14673.   13306.     188. o
  16   4   0    1248.    1243.      61. o
  17   4   0    6105.    5309.     122. o
  18   4   0      36.      44.      22. <
  19   4   0    8534.    8616.     166. o
  20   4   0      56.      48.      26. <
  21   4   0   14258.   13646.     214. o
  22   4   0    1965.    1850.      83. o
  23   4   0     218.     244.      65. o
  24   4   0    2611.    2827.     170. o
  25   4   0     257.     222.      70. o
  26   4   0      36.       9.      61. <
  27   4   0      12.      96.      65. <
  28   4   0      45.      70.      65. <
  29   4   0     329.     288.      74. o
  30   4   0    1053.     746.      70. o
   1   5   0    2388.    2871.      87. o
   2   5   0    2490.    2395.      57. o
   3   5   0     193.     257.      22. o
   4   5   0   38320.   38569.     240. o
   5   5   0  102917.  102754.     401. o
   6   5   0    3156.    3717.      79. o
   7   5   0    2790.    2966.      74. o
   8   5   0    7643.    7970.     122. o
   9   5   0   43179.   43734.     292. o
  10   5   0    6055.    6526.     118. o
  11   5   0    9900.   11801.     161. o
  12   5   0   48687.   49702.     340. o
  13   5   0   17707.   17507.     205. o
  14   5   0      20.     -22.      22. <
  15   5   0    3847.    2875.      87. o
  16   5   0   29644.   28086.     279. o
  17   5   0    9767.   10243.     174. o
  18   5   0    1648.    1745.      74. o
  19   5   0     666.     454.      39. o
  20   5   0    1100.    1030.      61. o
  21   5   0    1598.    1296.      83. o
  22   5   0    5775.    5606.     244. o
  23   5   0     539.     489.      83. o
  24   5   0       0.     -52.      65. <
  25   5   0    1335.    1374.     127. o
  26   5   0    1070.    1169.     122. o
  27   5   0    3413.    3678.     209. o
  28   5   0     922.    1121.     127. o
  29   5   0      64.     113.      70. <
  30   5   0     391.     353.      74. o
  31   5   0      40.      39.      31. <
   0   6   0    3221.    3289.     105. o
   1   6   0   57605.   60822.     318. o
   2   6   0   78937.   84188.     380. o
   3   6   0     776.     476.      31. o
   4   6   0     651.     397.      31. o
   5   6   0    3167.    3233.      79. o
   6   6   0     733.     724.      35. o
   7   6   0     582.     558.      35. o
   8   6   0     698.    1064.      48. o
   9   6   0   88412.   92088.     445. o
  10   6   0   61464.   63967.     375. o
  11   6   0    3728.    3721.      92. o
  12   6   0    4402.    4310.     105. o
  13   6   0      93.     161.      22. o
  14   6   0    4973.    5362.     118. o
  15   6   0      56.      52.      26. <
  16   6   0     298.     209.      26. o
  17   6   0   14899.   13729.     201. o
  18   6   0    4037.    3350.     100. o
  19   6   0    4306.    3922.     113. o
  20   6   0      88.     166.      39. o
  21   6   0     342.     253.      61. o
  22   6   0    3835.    3612.     205. o
  23   6   0     626.     558.      92. o
  24   6   0    1114.    1056.     113. o
  25   6   0    1825.    1693.     153. o
  26   6   0    7213.    7800.     318. o
  27   6   0    6459.    6439.     292. o
  28   6   0    4082.    4650.     253. o
  29   6   0    1952.    2173.     179. o
  30   6   0      77.     153.      87. <
  31   6   0    1257.    1379.     127. o
   1   7   0   32935.   34808.     257. o
   2   7   0    9791.   11665.     148. o
   3   7   0  148467.  161291.     567. o
   4   7   0     229.     227.      22. o
   5   7   0   77814.   81448.     410. o
   6   7   0   37660.   39459.     288. o
   7   7   0  172706.  184011.     633. o
   8   7   0  149880.  156400.     593. o
   9   7   0   35163.   35594.     288. o
  10   7   0   60749.   61127.     384. o
  11   7   0   27629.   27183.     270. o
  12   7   0     115.     135.      26. o
  13   7   0   12379.   12084.     179. o
  14   7   0    9988.    9344.     161. o
  15   7   0   39343.   37465.     332. o
  16   7   0    5962.    5488.     127. o
  17   7   0    1590.    1797.      74. o
  18   7   0    1766.    1636.      74. o
  19   7   0    4002.    3394.     109. o
  20   7   0     805.     790.      92. o
  21   7   0   11296.   11042.     349. o
  22   7   0     561.     515.      74. o
  23   7   0    4591.    4293.     231. o
  24   7   0      18.     -17.      61. <
  25   7   0     799.     733.     113. o
  26   7   0    4446.    4424.     249. o
  27   7   0     311.     301.      87. o
  28   7   0     453.     502.     105. o
  29   7   0    3270.    3826.     244. o
  30   7   0     626.     807.     118. o
  31   7   0      75.      -4.      87. <
  32   7   0    1091.     829.     105. o
   1   8   0    5471.    5527.     109. o
   2   8   0    9334.   13393.     174. o
   3   8   0    6512.    6413.     118. o
   4   8   0   54988.   52865.     349. o
   5   8   0   10910.   11630.     166. o
   6   8   0   41620.   50095.     345. o
   7   8   0    2388.    2683.      83. o
   8   8   0  168888.  179962.     667. o
   9   8   0    7175.    7634.     140. o
  10   8   0  330478.  343787.     947. o
  11   8   0   27715.   28138.     275. o
  12   8   0   35397.   36471.     332. o
  13   8   0    2596.    2513.      87. o
  14   8   0   24273.   23457.     262. o
  15   8   0     129.     140.      26. o
  16   8   0    6800.    6496.     144. o
  17   8   0     829.     646.      44. o
  18   8   0    4330.    3848.     113. o
  19   8   0    3584.    3638.     196. o
  20   8   0     388.     288.      70. o
  21   8   0     533.     515.      79. o
  22   8   0   13743.   12869.     401. o
  23   8   0      83.      39.      52. <
  24   8   0    5033.    5043.     266. o
  25   8   0     584.     759.     113. o
  26   8   0    7797.    8324.     349. o
  27   8   0    1946.    1967.     183. o
  28   8   0      17.     118.      83. <
  29   8   0    1930.    2286.     209. o
  30   8   0    1587.    1933.     183. o
  31   8   0      85.     122.      92. <
  32   8   0     238.     493.     109. o
   1   9   0   17849.   21054.     231. o
   2   9   0     469.     428.      35. o
   3   9   0   55239.   55408.     375. o
   4   9   0   23098.   22519.     240. o
   5   9   0     265.      26.      22. <
   6   9   0   15056.   15818.     205. o
   7   9   0   89069.   92202.     497. o
   8   9   0   59127.   61581.     410. o
   9   9   0   62777.   63095.     419. o
  10   9   0   48434.   48258.     371. o
  11   9   0   58363.   60626.     419. o
  12   9   0   55729.   58078.     414. o
  13   9   0    4061.    4109.     118. o
  14   9   0    9309.    8769.     166. o
  15   9   0   52148.   50068.     401. o
  16   9   0     531.     384.      39. o
  17   9   0    9549.    9615.     201. o
  18   9   0    3245.    3778.     113. o
  19   9   0    9353.    8790.     310. o
  20   9   0    7064.    7072.     288. o
  21   9   0    9633.    8708.     327. o
  22   9   0    1517.    1187.     135. o
  23   9   0    1045.     694.     105. o
  24   9   0    2906.    2927.     205. o
  25   9   0     518.     449.      87. o
  26   9   0    1644.    1784.     170. o
  27   9   0     438.     598.     109. o
  28   9   0     345.     397.     105. o
  29   9   0    3164.    4018.     270. o
  30   9   0    1788.    2417.     201. o
  31   9   0       4.     -92.     113. <
  32   9   0    1000.    1392.     170. o
   0  10   0    5222.    5362.     174. o
   1  10   0      72.      35.      22. <
   2  10   0   13168.   11255.     174. o
   3  10   0    5517.    4315.     109. o
   4  10   0   30688.   33321.     305. o
   5  10   0   43998.   46967.     366. o
   6  10   0     427.     380.      39. o
   7  10   0     851.    1222.      57. o
   8  10   0    7980.    8782.     161. o
   9  10   0    5108.    5462.     127. o
  10  10   0    6501.    6522.     140. o
  11  10   0    6277.    6042.     140. o
  12  10   0   26952.   28544.     301. o
  13  10   0    1309.    1326.      65. o
  14  10   0    4320.    4506.     122. o
  15  10   0     854.     877.      52. o
  16  10   0     528.     471.      44. o
  17  10   0    1039.    1091.      65. o
  18  10   0       0.     -44.      31. <
  19  10   0    1114.     811.     100. o
  20  10   0     935.     833.     105. o
  21  10   0     826.     794.     113. o
  22  10   0       1.      70.      61. <
  23  10   0    9725.    9118.     353. o
  24  10   0      54.     -22.      65. <
  25  10   0     116.      52.      74. <
  26  10   0    1108.    1108.     140. o
  27  10   0    4845.    4633.     288. o
  28  10   0     863.    1078.     148. o
  29  10   0     897.    1357.     179. o
  30  10   0      55.      83.     122. <
  31  10   0    1435.    2011.     231. o
  32  10   0    2760.    3730.     279. o
   1  11   0     317.     471.      39. o
   2  11   0   26177.   23052.     266. o
   3  11   0    6408.    6552.     144. o
   4  11   0     397.     406.      35. o
   5  11   0   27175.   26175.     284. o
   6  11   0   18689.   18794.     244. o
   7  11   0    3010.    3507.     105. o
   8  11   0    7588.    8058.     161. o
   9  11   0    6208.    6121.     144. o
  10  11   0   17394.   17145.     240. o
  11  11   0    1184.    1191.      65. o
  12  11   0   54175.   54623.     432. o
  13  11   0       0.      -4.      26. <
  14  11   0    1061.    1191.      70. o
  15  11   0   14890.   14580.     231. o
  16  11   0   13192.   12699.     214. o
  17  11   0       2.     -31.      35. <
  18  11   0     381.     454.      44. o
  19  11   0    1423.    1597.     140. o
  20  11   0     274.     209.      74. <
  21  11   0     112.     140.      61. <
  22  11   0    3144.    3019.     209. o
  23  11   0     450.     371.      87. o
  24  11   0     230.     366.      92. o
  25  11   0    5986.    5667.     301. o
  26  11   0    1024.    1016.     131. o
  27  11   0    1350.    1126.     153. o
  28  11   0     100.     144.     105. <
  29  11   0     130.     170.     105. <
  30  11   0     155.     218.     127. <
  31  11   0    1749.    2801.     262. o
  32  11   0      93.      48.     166. <
   0  12   0    4542.    4629.     174. o
   1  12   0     712.    1003.      61. o
   2  12   0     330.     310.      35. o
   3  12   0    1695.    1658.      74. o
   4  12   0   62146.   63570.     462. o
   5  12   0   54096.   47368.     401. o
   6  12   0   14404.   13388.     214. o
   7  12   0    1982.    2015.      83. o
   8  12   0   15029.   14963.     227. o
   9  12   0   11898.   11844.     205. o
  10  12   0   38710.   40772.     384. o
  11  12   0    1056.     938.      61. o
  12  12   0   13113.   13432.     222. o
  13  12   0    7860.    7229.     161. o
  14  12   0     189.     214.      35. o
  15  12   0   34953.   34686.     375. o
  16  12   0    4800.    5078.     140. o
  17  12   0      51.     -26.      31. <
  18  12   0    4977.    4690.     135. o
  19  12   0    2222.    2020.     105. o
  20  12   0       8.      87.      70. <
  21  12   0    3902.    3791.     231. o
  22  12   0       2.    -109.      74. <
  23  12   0       2.     157.      79. <
  24  12   0     324.     327.      96. o
  25  12   0    1524.    1509.     166. o
  26  12   0     481.     497.      96. o
  27  12   0    1880.    1802.     196. o
  28  12   0     181.     410.     109. o
  29  12   0    1602.    2159.     227. o
  30  12   0    1173.    1470.     192. o
  31  12   0     340.     340.     127. <
  32  12   0    1411.    1937.     288. o
   1  13   0    1964.    2015.      83. o
   2  13   0    5107.    5859.     144. o
   3  13   0   15233.   16412.     244. o
   4  13   0   28660.   29870.     327. o
   5  13   0    2508.    3656.     113. o
   6  13   0   17198.   18877.     262. o
   7  13   0   16812.   17201.     253. o
   8  13   0    6245.    5645.     144. o
   9  13   0   51426.   52730.     445. o
  10  13   0    4435.    4838.     135. o
  11  13   0   39716.   42438.     406. o
  12  13   0   22427.   22720.     297. o
  13  13   0   24182.   23462.     301. o
  14  13   0    2501.    2452.     100. o
  15  13   0   36794.   37112.     401. o
  16  13   0   15092.   15081.     249. o
  17  13   0   34791.   36985.     388. o
  18  13   0      13.     -83.      39. <
  19  13   0    2138.    2168.      96. o
  20  13   0     222.     323.      79. o
  21  13   0    7644.    6897.     323. o
  22  13   0    2824.    2391.     188. o
  23  13   0    2537.    1994.     170. o
  24  13   0       1.     -74.      79. <
  25  13   0    3006.    2735.     222. o
  26  13   0     811.     986.     157. o
  27  13   0     519.     571.     131. o
  28  13   0     259.     279.     118. <
  29  13   0      15.      -9.     100. <
  30  13   0    1023.    1322.     209. o
  31  13   0       0.     -31.     148. <
   0  14   0   11400.   12564.     310. o
   1  14   0      21.      26.      26. <
   2  14   0    7447.    7573.     170. o
   3  14   0    3374.    3939.     122. o
   4  14   0   23601.   25948.     318. o
   5  14   0     617.     576.      52. o
   6  14   0     464.     436.      44. o
   7  14   0      23.      35.      31. <
   8  14   0     430.     401.      44. o
   9  14   0   40882.   43394.     419. o
  10  14   0   10011.   10352.     205. o
  11  14   0       3.      17.      35. <
  12  14   0    3710.    3512.     122. o
  13  14   0    1161.    1370.      74. o
  14  14   0    9172.    9646.     201. o
  15  14   0     107.      83.      35. <
  16  14   0      24.     144.      39. o
  17  14   0    6597.    6797.     170. o
  18  14   0    6469.    7141.     179. o
  19  14   0     232.     192.      35. o
  20  14   0     645.     476.      96. o
  21  14   0    1184.    1030.     131. o
  22  14   0     502.     449.      96. o
  23  14   0     900.     934.     127. o
  24  14   0     353.     323.      92. o
  25  14   0     193.     192.      92. <
  26  14   0    4682.    4476.     301. o
  27  14   0     152.     183.      92. <
  28  14   0      37.     -79.     118. <
  29  14   0    1119.    1693.     218. o
  30  14   0     538.     720.     170. o
  31  14   0      41.     -61.     161. <
   1  15   0    3182.    3590.     122. o
   2  15   0    3487.    3874.     127. o
   3  15   0  112509.  117522.     698. o
   4  15   0   13764.   12922.     231. o
   5  15   0   28821.   30524.     358. o
   6  15   0    3732.    3804.     127. o
   7  15   0     519.     458.      48. o
   8  15   0      12.     -26.      31. <
   9  15   0   29530.   29059.     353. o
  10  15   0     670.     667.      52. o
  11  15   0    5560.    5257.     148. o
  12  15   0    1483.    1435.      83. o
  13  15   0    5518.    5601.     161. o
  14  15   0   15110.   14265.     253. o
  15  15   0    2367.    2159.     100. o
  16  15   0    2186.    2395.     109. o
  17  15   0   18685.   18650.     292. o
  18  15   0    1537.    1453.      83. o
  19  15   0   12872.   12285.     236. o
  20  15   0    6995.    5405.     157. o
  21  15   0    6579.    5383.     288. o
  22  15   0     615.     366.      92. o
  23  15   0    1791.    1771.     179. o
  24  15   0     110.      35.      96. <
  25  15   0    3814.    3464.     253. o
  26  15   0     394.     449.     118. o
  27  15   0     495.     497.     127. o
  28  15   0     983.     781.     157. o
  29  15   0      41.     118.     140. <
  30  15   0    4501.    6278.     393. o
  31  15   0     105.     144.     148. <
   0  16   0  573386.  600250.    2299. o
   1  16   0   13875.   13415.     240. o
   2  16   0  206055.  226645.     999. o
   3  16   0   17871.   17633.     279. o
   4  16   0   21342.   25032.     332. o
   5  16   0      69.     -74.      35. <
   6  16   0   18712.   19361.     292. o
   7  16   0      11.      44.      35. <
   8  16   0    3560.    4118.     140. o
   9  16   0   11301.   11657.     231. o
  10  16   0   31112.   32522.     388. o
  11  16   0   22173.   22450.     323. o
  12  16   0      56.      -4.      35. <
  13  16   0    1664.    1632.      87. o
  14  16   0    4627.    4698.     148. o
  15  16   0     468.     480.      52. o
  16  16   0    4804.    4821.     157. o
  17  16   0      19.       0.      35. <
  18  16   0    1032.    1147.      74. o
  19  16   0       4.      39.      35. <
  20  16   0    1560.    1514.      92. o
  21  16   0      41.      70.      79. <
  22  16   0     200.     253.      83. o
  23  16   0    1314.    1025.     140. o
  24  16   0    1446.    1409.     157. o
  25  16   0     316.     275.     100. <
  26  16   0    2202.    1837.     192. o
  27  16   0     467.     462.     118. o
  28  16   0     231.     393.     148. <
  29  16   0      13.     -26.     127. <
  30  16   0     174.      -4.     144. <
  31  16   0      21.    -144.     153. <
   1  17   0   69364.   73766.     589. o
   2  17   0     292.    2330.     131. o
   3  17   0   75097.   75794.     593. o
   4  17   0    4343.    4602.     144. o
   5  17   0   24369.   25377.     345. o
   6  17   0    3987.    3913.     135. o
   7  17   0    8322.    8468.     201. o
   8  17   0    1098.    1235.      79. o
   9  17   0    1250.    1143.      74. o
  10  17   0    5055.    4803.     153. o
  11  17   0    7443.    7669.     196. o
  12  17   0   15085.   15770.     279. o
  13  17   0    8257.    8455.     205. o
  14  17   0    3360.    3359.     131. o
  15  17   0    3330.    3333.     131. o
  16  17   0      64.      17.      35. <
  17  17   0   21639.   22803.     353. o
  18  17   0    8575.    8703.     209. o
  19  17   0    1294.    1126.      83. o
  20  17   0    4231.    3795.     140. o
  21  17   0      11.      31.      83. <
  22  17   0    1822.    1344.     148. o
  23  17   0     177.     214.     100. <
  24  17   0    7833.    6862.     358. o
  25  17   0     783.     859.     157. o
  26  17   0     123.     -44.     100. <
  27  17   0     151.     214.     122. <
  28  17   0     544.     650.     153. o
  29  17   0     668.    1021.     188. o
  30  17   0    1693.    1998.     244. o
  31  17   0     166.     249.     192. <
   0  18   0   17655.   18327.     423. o
   1  18   0   15661.   16961.     292. o
   2  18   0   14816.   14815.     270. o
   3  18   0    1532.    1640.     100. o
   4  18   0      25.      65.      35. <
   5  18   0    1130.    1200.      79. o
   6  18   0     337.     445.      52. o
   7  18   0    5653.    5881.     170. o
   8  18   0     308.     166.      39. o
   9  18   0   12188.   12638.     253. o
  10  18   0    3028.    3128.     127. o
  11  18   0     176.     257.      44. o
  12  18   0     888.     846.      70. o
  13  18   0     989.     907.      70. o
  14  18   0     175.     179.      44. o
  15  18   0    1572.    1758.      96. o
  16  18   0     109.     135.      39. o
  17  18   0    1498.    1749.     100. o
  18  18   0    1814.    2081.     105. o
  19  18   0     295.     297.      48. o
  20  18   0    2191.    2063.     100. o
  21  18   0    3536.    3010.     127. o
  22  18   0    6497.    5414.     310. o
  23  18   0    2223.    2133.     205. o
  24  18   0     204.     336.     109. o
  25  18   0     665.     833.     153. o
  26  18   0      98.      65.     109. <
  27  18   0    2158.    2186.     227. o
  28  18   0      21.     166.     118. <
  29  18   0      85.     214.     144. <
  30  18   0       5.    -183.     157. <
   1  19   0     448.     611.      65. o
   2  19   0    3463.    3420.     135. o
   3  19   0     640.     628.      61. o
   4  19   0     457.     353.      52. o
   5  19   0     169.      87.      35. <
   6  19   0    3911.    4022.     144. o
   7  19   0      14.     -61.      35. <
   8  19   0   15910.   15600.     288. o
   9  19   0    1214.    1208.      83. o
  10  19   0    6163.    5680.     174. o
  11  19   0    1298.    1291.      83. o
  12  19   0    9116.    8882.     222. o
  13  19   0    1284.    1108.      83. o
  14  19   0     207.     179.      44. o
  15  19   0       5.      17.      39. <
  16  19   0    1308.    1291.      87. o
  17  19   0    1518.    1584.      96. o
  18  19   0   10924.   11626.     266. o
  19  19   0    4156.    3830.     148. o
  20  19   0      18.     122.      48. <
  21  19   0     157.     131.      44. <
  22  19   0    1120.    1047.     153. o
  23  19   0     145.     275.     100. <
  24  19   0      12.     -74.      92. <
  25  19   0      20.       9.     122. <
  26  19   0      33.      87.     113. <
  27  19   0     207.     384.     127. o
  28  19   0    1323.    1283.     192. o
  29  19   0     349.     358.     140. <
  30  19   0      94.     -39.     131. <
   0  20   0   16080.   17306.     436. o
   1  20   0    8392.    8407.     214. o
   2  20   0    2999.    3041.     131. o
   3  20   0   23654.   24229.     362. o
   4  20   0    3133.    3163.     131. o
   5  20   0     325.     340.      52. o
   6  20   0   25487.   25237.     371. o
   7  20   0      19.     -39.      39. <
   8  20   0    2002.    2068.     105. o
   9  20   0   13781.   13751.     279. o
  10  20   0     152.     135.      44. o
  11  20   0   10859.   10889.     249. o
  12  20   0       8.     -31.      35. <
  13  20   0     510.     537.      61. o
  14  20   0    3685.    3647.     144. o
  15  20   0    4946.    5034.     170. o
  16  20   0    6214.    6387.     192. o
  17  20   0     207.     118.      44. <
  18  20   0     419.     476.      65. o
  19  20   0     259.     532.      70. o
  20  20   0    3861.    3826.     148. o
  21  20   0       0.     -35.      44. <
  22  20   0     597.     349.      92. o
  23  20   0    1821.    1396.     179. o
  24  20   0     246.      44.      92. <
  25  20   0      39.      26.      92. <
  26  20   0     106.     166.     109. <
  27  20   0     347.     131.     109. <
  28  20   0     202.     493.     157. o
  29  20   0    1390.    1483.     209. o
  30  20   0     418.     153.     144. <
   1  21   0    2923.    2975.     131. o
   2  21   0   26623.   27933.     401. o
   3  21   0    3900.    4236.     157. o
   4  21   0    7918.    7957.     214. o
   5  21   0    5788.    5868.     183. o
   6  21   0    9298.    9646.     236. o
   7  21   0   21431.   22458.     362. o
   8  21   0      34.      96.      39. <
   9  21   0     599.     563.      61. o
  10  21   0    3384.    3403.     144. o
  11  21   0    3207.    3154.     135. o
  12  21   0    3073.    3333.     140. o
  13  21   0    2780.    2548.     127. o
  14  21   0      15.       9.      39. <
  15  21   0      71.      74.      39. <
  16  21   0    2293.    2290.     118. o
  17  21   0    1071.    1278.      92. o
  18  21   0      52.     113.      39. <
  19  21   0     566.     510.      65. o
  20  21   0    2889.    2958.     135. o
  21  21   0      89.     144.      52. <
  22  21   0    2200.    1793.     100. o
  23  21   0    2150.    1963.     196. o
  24  21   0      10.      13.     109. <
  25  21   0    4919.    4445.     305. o
  26  21   0     474.     515.     127. o
  27  21   0      47.     -79.     131. <
  28  21   0      94.     275.     127. <
  29  21   0     203.     249.     153. <
  30  21   0     283.     563.     471. <
   0  22   0   11402.   12472.     380. o
   1  22   0    4309.    4419.     161. o
   2  22   0    3442.    3538.     148. o
   3  22   0    8642.    8786.     231. o
   4  22   0    3995.    4794.     170. o
   5  22   0    6250.    6474.     196. o
   6  22   0    1089.    1064.      79. o
   7  22   0   14779.   15422.     305. o
   8  22   0    3138.    3259.     140. o
   9  22   0       2.     109.      44. <
  10  22   0    2099.    2063.     113. o
  11  22   0     747.     593.      61. o
  12  22   0   12038.   11853.     270. o
  13  22   0     171.     148.      48. o
  14  22   0    3206.    3211.     144. o
  15  22   0     523.     445.      61. o
  16  22   0    6890.    6963.     214. o
  17  22   0     532.     537.      70. o
  18  22   0     527.     545.      70. o
  19  22   0     392.     428.      61. o
  20  22   0    3031.    3001.     144. o
  21  22   0     108.     109.      57. <
  22  22   0    4653.    3830.     144. o
  23  22   0     368.     510.     109. o
  24  22   0       3.      70.      96. <
  25  22   0     143.    -118.     109. <
  26  22   0    1194.    1143.     170. o
  27  22   0    3111.    3329.     288. o
  28  22   0     679.     493.     144. o
  29  22   0      62.     118.     157. <
   1  23   0    6176.    7037.     209. o
   2  23   0      66.      65.      44. <
   3  23   0   14901.   15770.     310. o
   4  23   0      39.      61.      48. <
   5  23   0    6485.    6457.     201. o
   6  23   0     176.      44.      44. <
   7  23   0    6972.    6138.     196. o
   8  23   0       7.      31.      44. <
   9  23   0      27.     161.      48. o
  10  23   0     668.     654.      65. o
  11  23   0    5460.    5562.     188. o
  12  23   0     321.     366.      57. o
  13  23   0    1122.    1134.      87. o
  14  23   0     548.     602.      61. o
  15  23   0     210.     188.      52. o
  16  23   0    1764.    1688.     109. o
  17  23   0    3610.    3651.     157. o
  18  23   0     144.      44.      44. <
  19  23   0     625.     646.      74. o
  20  23   0    1120.    1139.      87. o
  21  23   0    1938.    1841.     113. o
  22  23   0    3315.    3071.     140. o
  23  23   0     194.     345.     113. o
  24  23   0     133.     -17.     127. <
  25  23   0       2.       0.      96. <
  26  23   0      14.     188.     118. <
  27  23   0    2140.    2063.     231. o
  28  23   0       1.      44.     135. <
  29  23   0     249.     257.     174. <
   0  24   0   35012.   40842.     729. o
   1  24   0    5263.    5270.     188. o
   2  24   0    5411.    6151.     201. o
   3  24   0    3123.    3224.     144. o
   4  24   0    5833.    6714.     209. o
   5  24   0      53.      -9.      39. <
   6  24   0    2783.    2827.     140. o
   7  24   0     946.     811.      70. o
   8  24   0     269.     314.      57. o
   9  24   0     942.     960.      87. o
  10  24   0   21892.   21786.     380. o
  11  24   0    1881.    1784.     109. o
  12  24   0      25.     131.      44. <
  13  24   0    3955.    3922.     161. o
  14  24   0    5616.    5968.     201. o
  15  24   0    7433.    7517.     231. o
  16  24   0    1869.    1767.     113. o
  17  24   0    1123.     973.      92. o
  18  24   0      41.      17.      48. <
  19  24   0     163.      31.      57. <
  20  24   0      79.      83.      57. <
  21  24   0    3130.    2993.     144. o
  22  24   0       7.     -17.      52. <
  23  24   0    2595.    2142.     183. o
  24  24   0     695.     257.     109. <
  25  24   0     282.     292.     109. <
  26  24   0       3.    -253.     153. <
  27  24   0       6.     153.     131. <
  28  24   0    2220.    2343.     257. o
  29  24   0     426.     345.     227. <
   1  25   0   21251.   21503.     375. o
   2  25   0    2556.    3084.     144. o
   3  25   0    1981.    2343.     127. o
   4  25   0    1190.    1269.      96. o
   5  25   0      12.     -79.      39. <
   6  25   0     158.     113.      48. <
   7  25   0   17162.   16211.     332. o
   8  25   0       4.      48.      48. <
   9  25   0    3447.    3503.     157. o
  10  25   0     769.     798.      74. o
  11  25   0    2093.    2273.     127. o
  12  25   0    1912.    1967.     122. o
  13  25   0    2524.    2408.     131. o
  14  25   0    3213.    3093.     148. o
  15  25   0    8080.    7364.     231. o
  16  25   0     626.     585.      70. o
  17  25   0    1282.    1287.     100. o
  18  25   0     960.     859.      87. o
  19  25   0      18.     -35.      61. <
  20  25   0    2995.    2823.     148. o
  21  25   0     118.     179.      52. o
  22  25   0    2190.    2120.     122. o
  23  25   0     292.     288.      65. o
  24  25   0    3557.    2775.     249. o
  25  25   0    3220.    3128.     270. o
  26  25   0    2456.    2683.     257. o
  27  25   0    1296.    1405.     214. o
  28  25   0     726.     785.     183. o
   0  26   0    3385.    3268.     218. o
   1  26   0      91.     323.      57. o
   2  26   0    2457.    2382.     131. o
   3  26   0     238.     214.      57. o
   4  26   0     846.     907.      83. o
   5  26   0    4867.    4816.     188. o
   6  26   0     275.     270.      52. o
   7  26   0       1.     -74.      52. <
   8  26   0       6.     -52.      48. <
   9  26   0    4796.    4999.     188. o
  10  26   0    5039.    5052.     188. o
  11  26   0       2.       0.      48. <
  12  26   0     694.     646.      74. o
  13  26   0     434.     358.      57. o
  14  26   0    2442.    2504.     135. o
  15  26   0    5853.    5593.     205. o
  16  26   0     569.     502.      70. o
  17  26   0     526.     641.      70. o
  18  26   0       8.      35.      57. <
  19  26   0       5.      13.      61. <
  20  26   0     163.     257.      61. o
  21  26   0    3772.    3904.     170. o
  22  26   0     104.     105.      61. <
  23  26   0     945.    1034.      87. o
  24  26   0     274.     214.     100. <
  25  26   0      22.       0.     135. <
  26  26   0     122.     100.     148. <
  27  26   0    1356.    1666.     231. o
  28  26   0      42.    -174.     174. <
   1  27   0    1859.    2024.     127. o
   2  27   0    1029.    1117.      96. o
   3  27   0     165.     -13.      48. <
   4  27   0     830.     855.      83. o
   5  27   0      17.     -48.      52. <
   6  27   0    3756.    3974.     174. o
   7  27   0      76.       4.      48. <
   8  27   0    1586.    1981.     122. o
   9  27   0       3.     -48.      61. <
  10  27   0     232.      65.      48. <
  11  27   0      65.     -57.      57. <
  12  27   0      53.      31.      48. <
  13  27   0     223.     301.      57. o
  14  27   0       1.      52.      48. <
  15  27   0     102.      -9.      44. <
  16  27   0    1549.    1588.     113. o
  17  27   0       1.      22.      57. <
  18  27   0    2031.    2015.     131. o
  19  27   0     915.     737.      87. o
  20  27   0     571.     715.      87. o
  21  27   0     526.     589.      79. o
  22  27   0     245.     323.      65. o
  23  27   0    1326.    1322.     100. o
  24  27   0    2140.    2015.     222. o
  25  27   0     274.     218.     113. <
  26  27   0    2058.    1963.     231. o
  27  27   0    1987.    2125.     262. o
   0  28   0    5133.    5375.     284. o
   1  28   0    3778.    3966.     174. o
   2  28   0     521.     628.      79. o
   3  28   0   12455.   12834.     310. o
   4  28   0      53.      96.      48. <
   5  28   0      27.     135.      48. <
   6  28   0    2253.    2142.     131. o
   7  28   0       3.      31.      52. <
   8  28   0    5834.    6046.     214. o
   9  28   0     982.     864.      87. o
  10  28   0    3315.    3333.     161. o
  11  28   0    7360.    7237.     236. o
  12  28   0    1223.    1195.     105. o
  13  28   0     655.     558.      79. o
  14  28   0     641.     489.      65. o
  15  28   0       8.      74.      61. <
  16  28   0    6468.    5684.     209. o
  17  28   0    1689.    1413.     113. o
  18  28   0     203.     318.      61. o
  19  28   0       0.      57.      65. <
  20  28   0    3262.    3407.     170. o
  21  28   0     876.     859.      92. o
  22  28   0    4291.    4672.     196. o
  23  28   0    4692.    4616.     188. o
  24  28   0     601.     580.     100. o
  25  28   0       0.      22.     131. <
  26  28   0     254.     314.     135. <
  27  28   0     206.     209.     144. <
   1  29   0       9.      35.      48. <
   2  29   0     167.     231.      57. o
   3  29   0    1209.    1457.     113. o
   4  29   0     160.     253.      61. o
   5  29   0       1.     -96.      52. <
   6  29   0    2251.    2443.     140. o
   7  29   0    4888.    4803.     192. o
   8  29   0     211.     214.      61. o
   9  29   0     112.     100.      52. <
  10  29   0    1398.    1553.     113. o
  11  29   0    1386.    1361.     109. o
  12  29   0    4461.    4572.     188. o
  13  29   0     121.     192.      61. o
  14  29   0     746.     720.      79. o
  15  29   0     247.     192.      70. <
  16  29   0     413.     388.      74. o
  17  29   0    5412.    5331.     218. o
  18  29   0       7.      26.      61. <
  19  29   0     165.     196.      74. <
  20  29   0    3693.    4040.     188. o
  21  29   0      93.     157.      79. <
  22  29   0     670.     646.      79. o
  23  29   0    1475.    1496.     109. o
  24  29   0      38.      61.      65. <
  25  29   0     708.     506.     127. o
  26  29   0     249.     244.     157. <
  27  29   0      23.     571.     227. <
   0  30   0     677.     794.     122. o
   1  30   0    1403.    1453.     113. o
   2  30   0      78.      61.      52. <
   3  30   0     355.     388.      61. o
   4  30   0    2769.    2788.     153. o
   5  30   0    3999.    4197.     183. o
   6  30   0     877.     702.      79. o
   7  30   0    2207.    2360.     144. o
   8  30   0     990.    1064.     100. o
   9  30   0     430.     318.      61. o
  10  30   0     765.     606.      79. o
  11  30   0     161.     236.      57. o
  12  30   0      35.     -74.      61. <
  13  30   0     431.     432.      70. o
  14  30   0    1938.    1867.     131. o
  15  30   0     317.     270.      61. o
  16  30   0    1476.    1331.     109. o
  17  30   0     250.     183.      70. <
  18  30   0      10.      39.      70. <
  19  30   0    1467.    1505.     135. o
  20  30   0     511.     641.      96. o
  21  30   0     367.     349.      79. o
  22  30   0     372.     519.      79. o
  23  30   0    1023.    1121.     113. o
  24  30   0      46.      26.      65. <
  25  30   0     395.     537.     140. o
  26  30   0    1207.    1073.     196. o
   1  31   0    1485.    1435.     113. o
   2  31   0    1178.    1304.     105. o
   3  31   0       0.     -92.      52. <
   4  31   0     199.     196.      57. o
   5  31   0     274.     384.      70. o
   6  31   0      90.     209.      61. o
   7  31   0       0.      70.      52. <
   8  31   0     179.     214.      57. o
   9  31   0     382.     454.      79. o
  10  31   0     969.    1099.     100. o
  11  31   0      16.      26.      57. <
  12  31   0      13.      35.      61. <
  13  31   0       0.     -44.      61. <
  14  31   0     252.     188.      70. <
  15  31   0     770.     707.      87. o
  16  31   0     806.     650.      83. o
  17  31   0      15.       0.      70. <
  18  31   0      57.      31.      70. <
  19  31   0      66.      70.      61. <
  20  31   0     878.     990.     118. o
  21  31   0      58.     196.      79. <
  22  31   0     210.     222.      79. <
  23  31   0     288.     345.      87. o
  24  31   0      87.      65.      65. <
  25  31   0     915.     986.     183. o
  26  31   0      48.     122.     262. <
   0  32   0     417.     140.      87. <
   1  32   0    1806.    1928.     127. o
   2  32   0     392.     506.      79. o
   3  32   0    1429.    1453.     113. o
   4  32   0       3.      -4.      57. <
   5  32   0     133.      -9.      57. <
   6  32   0    1802.    2007.     131. o
   7  32   0    1854.    1810.     127. o
   8  32   0     770.     942.      96. o
   9  32   0      17.      17.      65. <
  10  32   0     852.     894.      96. o
  11  32   0       5.      13.      52. <
  12  32   0    1121.     999.      96. o
  13  32   0     256.     192.      52. o
  14  32   0     340.     414.      79. o
  15  32   0     631.     362.      70. o
  16  32   0    1215.     942.     100. o
  17  32   0    1448.    1322.     113. o
  18  32   0    3662.    3752.     188. o
  19  32   0    1984.    1976.     153. o
  20  32   0      19.     -92.      79. <
  21  32   0    1170.    1256.     122. o
  22  32   0     935.    1069.     113. o
  23  32   0    2133.    2513.     161. o
  24  32   0    1256.    1627.     135. o
  25  32   0      57.    -118.     127. <
   1  33   0    4144.    4000.     192. o
   2  33   0     262.     327.      70. o
   3  33   0    5064.    5492.     222. o
   4  33   0     981.     964.     100. o
   5  33   0    3754.    3625.     179. o
   6  33   0     201.     166.      52. o
   7  33   0     190.     -65.      65. <
   8  33   0      80.      74.      61. <
   9  33   0    1405.    1112.     105. o
  10  33   0     367.     201.      70. <
  11  33   0     224.     183.      61. <
  12  33   0      27.      13.      70. <
  13  33   0      27.      22.      70. <
  14  33   0     232.     249.      65. o
  15  33   0      93.      35.      57. <
  16  33   0     608.     571.      83. o
  17  33   0    3371.    3215.     183. o
  18  33   0       0.    -140.      70. <
  19  33   0     428.     624.     100. o
  20  33   0      11.     -39.      79. <
  21  33   0     114.      39.      79. <
  22  33   0    2413.    2958.     179. o
  23  33   0      18.     -31.      87. <
  24  33   0     101.      -4.      92. <
   0  34   0     295.     432.      96. o
   1  34   0      11.      83.      61. <
   2  34   0    5162.    4659.     205. o
   3  34   0      20.      61.      57. <
   4  34   0      42.       9.      57. <
   5  34   0     163.     179.      61. <
   6  34   0       0.      79.      52. <
   7  34   0     866.     825.      92. o
   8  34   0     902.    1126.     109. o
   9  34   0     100.      35.      65. <
  10  34   0     176.     140.      61. <
  11  34   0     179.     240.      70. o
  12  34   0     710.     659.      83. o
  13  34   0     347.     340.      74. o
  14  34   0    1784.    1693.     135. o
  15  34   0     352.     327.      79. o
  16  34   0     330.     257.      70. o
  17  34   0     806.    1025.     113. o
  18  34   0      14.     -61.      79. <
  19  34   0    4232.    4406.     236. o
  20  34   0     150.     166.      87. <
  21  34   0     102.     227.      87. <
  22  34   0      10.     -83.      96. <
  23  34   0      66.     332.     109. o
  24  34   0      44.     -70.      96. <
   1  35   0     862.     667.      79. o
   2  35   0     150.     201.      61. o
   3  35   0     219.     161.      65. <
   4  35   0      55.     214.      65. o
   5  35   0     634.     580.      83. o
   6  35   0    2145.    1688.     131. o
   7  35   0    1770.    1754.     131. o
   8  35   0     583.     571.      79. o
   9  35   0     156.      65.      57. <
  10  35   0     629.     676.      92. o
  11  35   0     288.     249.      65. o
  12  35   0    1109.     907.      96. o
  13  35   0     346.     314.      74. o
  14  35   0       2.      -9.      70. <
  15  35   0    3446.    3316.     183. o
  16  35   0     177.     205.      74. <
  17  35   0     362.     484.      92. o
  18  35   0     817.     982.     118. o
  19  35   0     301.     257.      92. <
  20  35   0     268.     401.      96. o
  21  35   0    1469.    1810.     153. o
  22  35   0     119.     231.     100. <
  23  35   0      69.     227.      96. <
   0  36   0    4489.    4014.     275. o
   1  36   0      79.      44.      57. <
   2  36   0    1101.    1112.     105. o
   3  36   0     915.     851.      92. o
   4  36   0       0.      31.      61. <
   5  36   0     768.     803.      92. o
   6  36   0      34.     -79.      57. <
   7  36   0     336.     397.      70. o
   8  36   0     150.     135.      57. <
   9  36   0     567.     358.      65. o
  10  36   0       0.     -57.      61. <
  11  36   0     184.     183.      65. <
  12  36   0    1187.    1200.     113. o
  13  36   0     106.     140.      70. <
  14  36   0     358.     257.      70. o
  15  36   0    1138.    1021.     113. o
  16  36   0      62.      74.      87. <
  17  36   0     383.     362.      87. o
  18  36   0      31.      26.      79. <
  19  36   0     596.     349.      92. o
  20  36   0     947.     973.     131. o
  21  36   0     439.     650.     118. o
  22  36   0    1833.    2212.     170. o
  23  36   0     528.    1082.     144. o
   1  37   0     185.     196.      70. <
   2  37   0    1969.    1461.     118. o
   3  37   0     101.      22.      65. <
   4  37   0    3000.    2325.     148. o
   5  37   0     288.     323.      74. o
   6  37   0     278.     353.      79. o
   7  37   0     559.     366.      79. o
   8  37   0      13.      79.      79. <
   9  37   0     108.     -22.      65. <
  10  37   0    3727.    3459.     188. o
  11  37   0       5.      65.      74. <
  12  37   0    1178.    1165.     113. o
  13  37   0     456.     428.      83. o
  14  37   0      31.      -9.      74. <
  15  37   0      21.     170.      83. <
  16  37   0      30.       9.      87. <
  17  37   0    1167.    1056.     122. o
  18  37   0      19.      44.      79. <
  19  37   0     274.     266.     100. <
  20  37   0    3569.    4214.     240. o
  21  37   0      79.       4.     100. <
  22  37   0       0.     179.     109. <
   0  38   0      22.     266.     113. <
   1  38   0     218.     284.      65. o
   2  38   0      65.     227.      70. o
   3  38   0       3.     -31.      70. <
   4  38   0     395.     279.      70. o
   5  38   0    3716.    3041.     179. o
   6  38   0     202.     297.      74. o
   7  38   0      13.      13.      65. <
   8  38   0      24.      13.      79. <
   9  38   0       1.      31.      57. <
  10  38   0    1198.    1147.     105. o
  11  38   0     142.      83.      74. <
  12  38   0     948.     807.     109. o
  13  38   0      77.     -17.      70. <
  14  38   0     413.     209.      87. <
  15  38   0      82.      74.      87. <
  16  38   0     367.     510.     105. o
  17  38   0      32.      -4.      92. <
  18  38   0    3416.    3695.     209. o
  19  38   0     274.     314.     100. o
  20  38   0     842.    1069.     131. o
  21  38   0      11.     -44.     109. <
   1  39   0       3.      22.      61. <
   2  39   0     586.     615.      92. o
   3  39   0     122.     148.      70. <
   4  39   0       1.      92.      79. <
   5  39   0    1007.     755.      96. o
   6  39   0      52.      22.      74. <
   7  39   0       9.     -31.      70. <
   8  39   0      23.      48.      79. <
   9  39   0     764.     641.      87. o
  10  39   0     445.     314.      87. o
  11  39   0    2859.    2434.     166. o
  12  39   0     746.     702.      92. o
  13  39   0     166.     157.      87. <
  14  39   0     195.     209.      79. <
  15  39   0      67.     -31.      92. <
  16  39   0     503.     419.      83. o
  17  39   0     305.     484.     105. o
  18  39   0      46.     201.     100. <
  19  39   0      10.    -105.      96. <
  20  39   0     723.    1078.     135. o
  21  39   0     137.     192.     314. <
   0  40   0    1073.    1003.     153. o
   1  40   0     178.     131.      70. <
   2  40   0    3292.    2657.     166. o
   3  40   0       1.     -57.      65. <
   4  40   0     713.     685.     100. o
   5  40   0      53.      74.      65. <
   6  40   0    1043.     920.     118. o
   7  40   0    2679.    2229.     157. o
   8  40   0      85.     161.      70. <
   9  40   0       0.      31.      79. <
  10  40   0    1261.    1313.     148. o
  11  40   0     428.     611.     109. o
  12  40   0     227.     157.      83. <
  13  40   0      90.      44.      70. <
  14  40   0    1210.    1309.     131. o
  15  40   0     128.      79.      87. <
  16  40   0    2372.    2849.     192. o
  17  40   0     428.     476.     100. o
  18  40   0      51.     -61.      83. <
  19  40   0       6.     127.     113. <
  20  40   0     137.     414.     135. o
   1  41   0     154.     148.      74. <
   2  41   0     529.     602.     100. o
   3  41   0     343.     375.      74. o
   4  41   0     520.     493.      87. o
   5  41   0    1329.    1274.     113. o
   6  41   0    1334.    1296.     118. o
   7  41   0     135.      83.      79. <
   8  41   0     119.     140.      83. <
   9  41   0     781.     825.     109. o
  10  41   0      64.     109.      83. <
  11  41   0     504.     593.      96. o
  12  41   0       5.      61.      87. <
  13  41   0       8.      31.      79. <
  14  41   0     155.     105.      74. <
  15  41   0      85.      79.      87. <
  16  41   0     467.     366.      92. o
  17  41   0      96.      92.      96. <
  18  41   0     465.     545.     113. o
  19  41   0      52.      96.     122. <
   0  42   0     156.     188.     109. <
   1  42   0      76.      17.      70. <
   2  42   0     893.     934.     113. o
   3  42   0    1645.    1645.     140. o
   4  42   0       0.     -65.      74. <
   5  42   0     184.     105.      65. <
   6  42   0     224.     214.      83. <
   7  42   0     280.     371.      96. o
   8  42   0     508.     366.      92. o
   9  42   0     425.     336.      79. o
  10  42   0      24.      52.      70. <
  11  42   0      17.     140.      92. <
  12  42   0     881.    1073.     127. o
  13  42   0      54.     -13.      74. <
  14  42   0      90.      44.      92. <
  15  42   0     234.     135.      92. <
  16  42   0     435.     558.     109. o
  17  42   0       5.     305.     118. <
  18  42   0     305.     236.     113. <
   1  43   0    1655.    1466.     127. o
   2  43   0       9.       9.      65. <
   3  43   0      35.      26.      79. <
   4  43   0     392.     484.      87. o
   5  43   0       4.     144.      83. <
   6  43   0     260.     279.      83. o
   7  43   0     777.     676.     100. o
   8  43   0     903.     846.     105. o
   9  43   0     311.     227.      83. <
  10  43   0    1168.    1025.     127. o
  11  43   0     198.     166.      83. <
  12  43   0      29.      -9.      83. <
  13  43   0      19.     100.      87. <
  14  43   0      46.    -113.      96. <
  15  43   0     166.      79.     100. <
  16  43   0      97.      52.     100. <
  17  43   0     195.     314.     122. <
   0  44   0     121.      96.      87. <
   1  44   0    1059.     859.     122. o
   2  44   0     200.      57.      74. <
   3  44   0     101.      35.      83. <
   4  44   0      25.    -131.      83. <
   5  44   0     110.     127.      79. <
   6  44   0     343.     192.      70. <
   7  44   0       8.     -39.      74. <
   8  44   0     110.     131.      83. <
   9  44   0     472.     611.     105. o
  10  44   0       5.    -100.      74. <
  11  44   0     280.     593.     105. o
  12  44   0    1286.    1461.     144. o
  13  44   0     385.     423.     100. o
  14  44   0      28.     100.      96. <
  15  44   0     641.     637.     109. o
  16  44   0     789.    1152.     157. o
   1  45   0     278.     305.      87. o
   2  45   0     175.      83.      79. <
   3  45   0      71.     279.      83. o
   4  45   0       1.      35.      79. <
   5  45   0     181.     318.      87. o
   6  45   0     204.     266.      92. <
   7  45   0     210.     205.      96. <
   8  45   0      66.       4.      87. <
   9  45   0     806.     825.      96. o
  10  45   0    3570.    4079.     222. o
  11  45   0     385.     340.      92. o
  12  45   0       0.      65.     105. <
  13  45   0       2.      35.      87. <
  14  45   0       2.      -9.     105. <
  15  45   0      22.     118.     166. <
   0  46   0     342.     432.     140. o
   1  46   0       7.      61.      74. <
   2  46   0    2530.    2923.     188. o
   3  46   0     322.     253.      83. o
   4  46   0      61.    -113.      83. <
   5  46   0     549.     619.      96. o
   6  46   0     318.     454.      96. o
   7  46   0     161.      44.      83. <
   8  46   0     601.     763.     109. o
   9  46   0     690.     768.     118. o
  10  46   0     370.     244.      92. <
  11  46   0       5.     -52.      83. <
  12  46   0      23.     -87.      96. <
  13  46   0      94.    -109.     105. <
   1  47   0     420.     580.     105. o
   2  47   0      15.      65.      92. <
   3  47   0     516.     497.     100. o
   4  47   0     330.     441.     105. o
   5  47   0       0.     -92.      83. <
   6  47   0      17.      52.      87. <
   7  47   0      21.     135.      83. <
   8  47   0     239.     214.      83. <
   9  47   0      14.     157.     105. <
  10  47   0       3.      70.      96. <
  11  47   0     345.     262.     100. <
  12  47   0      57.     336.     170. <
   0  48   0    2345.    2452.     288. o
   1  48   0     125.     275.      87. o
   2  48   0      19.      -4.      87. <
   3  48   0      14.      65.      87. <
   4  48   0       6.      96.      83. <
   5  48   0     169.     231.      87. <
   6  48   0    1133.     973.     122. o
   7  48   0     449.     467.     100. o
   8  48   0      41.     236.     109. <
   9  48   0      24.    -122.     105. <
  10  48   0     540.     838.     166. o
   1  49   0     128.     340.     105. o
   2  49   0      20.      17.      87. <
   3  49   0      56.     179.      87. <
   4  49   0     129.     209.     105. <
   5  49   0     187.     262.     100. <
   6  49   0      56.     135.     100. <
   7  49   0       4.     -39.      96. <
   8  49   0     648.     524.     161. o
   0  50   0      94.     205.     127. <
   1  50   0     156.      79.      96. <
   2  50   0     479.     410.      96. o
   3  50   0    1470.    1649.     153. o
   4  50   0      31.     144.     127. <
 -25   0   1     284.     201.      35. o
 -23   0   1      71.      87.      39. <
 -21   0   1       7.      26.      31. <
 -19   0   1      89.      65.      31. <
 -17   0   1   11186.   12115.     249. o
 -15   0   1    5475.    5545.     157. o
 -13   0   1    1173.    1287.      70. o
 -11   0   1     837.     890.      57. o
  -9   0   1    2539.    2399.      83. o
  -7   0   1       3.      26.      17. <
   5   0   1    1173.    1322.      52. o
   7   0   1    2157.    2530.      83. o
   9   0   1     169.      96.      22. o
  11   0   1    3430.    3717.     122. o
  13   0   1    3269.    3089.     122. o
  15   0   1    1874.    1688.      96. o
  17   0   1    4193.    4489.     166. o
  19   0   1     281.     270.      48. o
  21   0   1      28.     144.      57. <
  23   0   1    1310.    1169.     100. o
  25   0   1    3209.    3167.     157. o
  27   0   1     313.     244.      44. o
 -26   1   1     874.     702.      57. o
 -25   1   1      22.       9.      39. <
 -24   1   1    2688.    2369.      79. o
 -23   1   1      63.      35.      22. <
 -22   1   1     901.     763.      48. o
 -21   1   1     461.     449.      39. o
 -20   1   1     206.     353.      35. o
 -19   1   1     176.     231.      31. o
 -18   1   1    1497.    1453.      61. o
 -17   1   1     800.     733.      44. o
 -16   1   1     338.     318.      31. o
 -15   1   1    1465.    1453.      57. o
 -14   1   1    1425.    1431.      57. o
 -13   1   1     139.     118.      17. o
 -12   1   1       4.       9.      13. <
 -11   1   1    1458.    1597.      52. o
 -10   1   1     418.     476.      31. o
  -9   1   1    8391.    9131.     113. o
  -8   1   1    5808.    6212.      87. o
  -7   1   1      27.      31.       9. o
  -6   1   1    1718.    2037.      79. o
  -5   1   1     372.     318.      26. o
  -4   1   1     456.     624.      31. o
   4   1   1     373.     358.      17. o
   5   1   1      99.      52.      13. o
   6   1   1     130.     131.      17. o
   7   1   1    5528.    6121.      92. o
   8   1   1     343.     314.      26. o
   9   1   1     951.    1056.      44. o
  10   1   1    9880.   10418.     153. o
  11   1   1     359.     349.      31. o
  12   1   1     907.    1182.      52. o
  13   1   1     389.     406.      31. o
  14   1   1     940.     925.      48. o
  15   1   1   11685.   11377.     179. o
  16   1   1    3304.    3093.      96. o
  17   1   1    1190.    1335.      65. o
  18   1   1    1709.    1352.      70. o
  19   1   1     506.     663.      48. o
  20   1   1    1747.    1723.      79. o
  21   1   1    1423.    1431.      74. o
  22   1   1     484.     423.      44. o
  23   1   1     119.     170.      31. o
  24   1   1    2129.    2142.      92. o
  25   1   1    3526.    3542.     113. o
  26   1   1    2108.    1863.      83. o
  27   1   1     614.     598.      79. o
  28   1   1       7.       0.      35. <
 -27   2   1    1859.    1413.      92. o
 -26   2   1    1545.    1396.     100. o
 -25   2   1     469.     406.      61. o
 -24   2   1      90.     100.      44. <
 -23   2   1      49.      57.      48. <
 -22   2   1     688.     624.      44. o
 -21   2   1      79.      92.      26. o
 -20   2   1    3012.    3193.      96. o
 -19   2   1      49.      96.      22. o
 -18   2   1    1026.    1178.      57. o
 -17   2   1     155.     170.      22. o
 -16   2   1    1450.    1475.      61. o
 -15   2   1    1952.    1658.      61. o
 -14   2   1    1537.    1680.      61. o
 -13   2   1    7132.    6893.     118. o
 -12   2   1    2621.    2775.      70. o
 -11   2   1    1442.    1824.      57. o
 -10   2   1     206.     284.      22. o
  -9   2   1    6710.    6871.     100. o
  -8   2   1       6.      -4.      13. <
  -7   2   1   21121.   22572.     262. o
  -6   2   1    4868.    5741.     122. o
  -5   2   1     153.     174.      26. o
  -4   2   1     993.    1304.      52. o
   4   2   1     760.     816.      31. o
   5   2   1     821.     964.      35. o
   6   2   1     155.     209.      17. o
   7   2   1    3523.    3643.      74. o
   8   2   1    6609.    6967.     109. o
   9   2   1    2808.    3630.      83. o
  10   2   1       3.      26.      17. <
  11   2   1     294.     401.      31. o
  12   2   1    2003.    1963.      74. o
  13   2   1    5095.    5100.     113. o
  14   2   1     642.     698.      44. o
  15   2   1     334.     222.      26. o
  16   2   1     194.     183.      26. o
  17   2   1    3345.    2840.      92. o
  18   2   1    2090.    2168.      83. o
  19   2   1     112.      79.      26. <
  20   2   1    5306.    5444.     140. o
  21   2   1       2.      22.      31. <
  22   2   1      26.      -4.      31. <
  23   2   1    5685.    5750.     148. o
  24   2   1    4254.    4149.     127. o
  25   2   1     245.     236.      35. o
  26   2   1      51.      65.      57. <
  27   2   1       5.      26.      52. <
  28   2   1     701.     755.      92. o
  29   2   1       9.      52.      35. <
 -28   3   1      32.       4.      35. <
 -27   3   1    2265.    2212.     135. o
 -26   3   1     270.     332.      65. o
 -25   3   1    1257.    1160.     100. o
 -24   3   1    2221.    2299.     144. o
 -23   3   1    2693.    2892.     161. o
 -22   3   1    1589.    1671.     122. o
 -21   3   1    1259.    1182.      61. o
 -20   3   1     311.     371.      35. o
 -19   3   1     306.     314.      35. o
 -18   3   1    1418.    1505.      65. o
 -17   3   1   17420.   16045.     201. o
 -16   3   1     296.     310.      31. o
 -15   3   1       0.      31.      22. <
 -14   3   1      77.      96.      22. o
 -13   3   1    5179.    5453.     105. o
 -12   3   1    2882.    3006.      74. o
 -11   3   1    5010.    5305.      96. o
 -10   3   1     938.     920.      39. o
  -9   3   1   16886.   18283.     170. o
  -8   3   1     645.     877.      57. o
  -7   3   1   10792.   10474.     192. o
  -6   3   1     898.     894.      57. o
  -5   3   1    1897.    2107.      79. o
  -4   3   1      12.      -4.      17. <
  -3   3   1    1814.    2015.      70. o
   3   3   1     186.     240.      17. o
   4   3   1    3545.    4232.      70. o
   5   3   1    6842.    7072.     100. o
   6   3   1     794.     763.      35. o
   7   3   1    2490.    2347.      61. o
   8   3   1     408.     585.      31. o
   9   3   1    4312.    5436.     100. o
  10   3   1    1764.    1697.      61. o
  11   3   1    3728.    3826.      92. o
  12   3   1    6445.    6291.     122. o
  13   3   1    1848.    1688.      70. o
  14   3   1     623.     624.      44. o
  15   3   1    4543.    4895.     118. o
  16   3   1    2454.    2705.      92. o
  17   3   1     263.     506.      44. o
  18   3   1      88.     100.      26. o
  19   3   1    4568.    4694.     127. o
  20   3   1    1214.    1269.      65. o
  21   3   1   11895.   11744.     209. o
  22   3   1     107.     109.      35. o
  23   3   1     724.     698.      57. o
  24   3   1     494.     454.      48. o
  25   3   1     317.     270.      65. o
  26   3   1      21.      39.      65. <
  27   3   1    3354.    3407.     192. o
  28   3   1       2.      44.      61. <
  29   3   1       4.     -26.      57. <
  30   3   1    1261.     934.      74. o
 -29   4   1     933.     855.      83. o
 -28   4   1     274.     410.      70. o
 -27   4   1       4.     -35.      52. <
 -26   4   1     733.     811.      92. o
 -25   4   1       0.      13.      52. <
 -24   4   1     376.     428.      79. o
 -23   4   1     619.     628.      83. o
 -22   4   1     569.     550.      87. o
 -21   4   1     112.     222.      52. o
 -20   4   1      88.      83.      52. <
 -19   4   1    2444.    2146.      74. o
 -18   4   1    2214.    2077.      74. o
 -17   4   1      38.      44.      22. <
 -16   4   1    1158.    1021.      52. o
 -15   4   1     615.     702.      44. o
 -14   4   1    6306.    6195.     118. o
 -13   4   1    1789.    1645.      57. o
 -12   4   1    6214.    6199.     109. o
 -11   4   1       2.      26.      17. <
 -10   4   1     534.     524.      35. o
  -9   4   1   11738.   13201.     144. o
  -8   4   1     514.     624.      31. o
  -7   4   1   16660.   15989.     257. o
  -6   4   1       8.      31.      22. <
  -5   4   1    7148.    5950.     144. o
  -4   4   1     235.     270.      35. o
  -3   4   1    4484.    3874.      65. o
  -2   4   1      78.      83.      22. o
   2   4   1     863.     903.      48. o
   3   4   1   17050.   19426.     161. o
   4   4   1       2.      35.      13. <
   5   4   1   36287.   35812.     231. o
   6   4   1    5444.    5615.      96. o
   7   4   1   70405.   75707.     380. o
   8   4   1    1424.    1174.      48. o
   9   4   1    3953.    4441.      92. o
  10   4   1    2068.    2011.      65. o
  11   4   1    4571.    4982.     105. o
  12   4   1    1045.    1030.      52. o
  13   4   1      21.      17.      22. <
  14   4   1    4812.    4869.     127. o
  15   4   1     795.     681.      44. o
  16   4   1      14.       9.      22. <
  17   4   1       3.     -35.      26. <
  18   4   1    2459.    2679.      96. o
  19   4   1    1260.    1126.      65. o
  20   4   1     507.     454.      39. o
  21   4   1     273.     192.      31. o
  22   4   1     506.     637.      52. o
  23   4   1      76.      35.      31. <
  24   4   1    3077.    3555.     205. o
  25   4   1      28.      79.      65. <
  26   4   1     318.     279.      79. o
  27   4   1     118.     161.      65. <
  28   4   1     687.     899.     113. o
  29   4   1      46.      17.      74. <
  30   4   1     556.     628.      83. o
  31   4   1       0.      17.      39. <
 -30   5   1       7.      92.      44. <
 -29   5   1     240.     222.      61. o
 -28   5   1      60.      39.      65. <
 -27   5   1       7.     -13.      57. <
 -26   5   1     447.     410.      83. o
 -25   5   1    2641.    3089.     188. o
 -24   5   1     161.      96.      61. <
 -23   5   1      40.      61.      57. <
 -22   5   1     475.     550.      70. o
 -21   5   1    1256.    1064.     105. o
 -20   5   1      11.     -39.      44. <
 -19   5   1    1230.    1043.     100. o
 -18   5   1     920.     724.      48. o
 -17   5   1    4242.    3791.     100. o
 -16   5   1    3219.    2866.      87. o
 -15   5   1    2983.    2945.      87. o
 -14   5   1      32.       9.      22. <
 -13   5   1      48.      65.      22. <
 -12   5   1    2429.    2482.      70. o
 -11   5   1     511.     593.      35. o
 -10   5   1     107.     188.      22. o
  -9   5   1    1920.    1592.      52. o
  -8   5   1    3821.    3586.      79. o
  -7   5   1     395.     380.      26. o
  -6   5   1      72.      48.      13. o
  -5   5   1      24.      35.      13. <
  -4   5   1     986.    1139.      39. o
  -3   5   1       2.      57.      17. o
  -2   5   1    5137.    5152.      83. o
  -1   5   1   13696.   13563.     188. o
   0   5   1     619.     650.      44. o
   1   5   1    6105.    5907.     127. o
   2   5   1    6899.    7015.     100. o
   3   5   1    3268.    3307.      74. o
   4   5   1     945.     794.      39. o
   5   5   1     176.     205.      22. o
   6   5   1     565.     489.      31. o
   7   5   1    4615.    5091.      96. o
   8   5   1      13.      57.      17. o
   9   5   1    4577.    4659.     100. o
  10   5   1      20.      61.      22. <
  11   5   1     467.     510.      35. o
  12   5   1    2015.    1941.      70. o
  13   5   1    8680.    8485.     153. o
  14   5   1    1532.    1640.      70. o
  15   5   1    1056.     715.      52. o
  16   5   1    3442.    3612.     105. o
  17   5   1    2049.    1902.      79. o
  18   5   1      67.      83.      26. o
  19   5   1    1739.    1972.      83. o
  20   5   1    6940.    6544.     153. o
  21   5   1     250.     157.      26. o
  22   5   1       1.      44.      31. <
  23   5   1     123.     135.      31. o
  24   5   1     269.     270.      79. o
  25   5   1    2623.    2836.     192. o
  26   5   1    1687.    1810.     153. o
  27   5   1     175.     327.      79. o
  28   5   1     300.     532.     100. o
  29   5   1     907.    1222.     140. o
  30   5   1     984.    1191.     131. o
  31   5   1      53.      48.      57. <
 -31   6   1     279.     122.      39. o
 -30   6   1       9.     -26.      65. <
 -29   6   1    3880.    3904.     218. o
 -28   6   1    1035.    1317.     140. o
 -27   6   1     916.    1187.     131. o
 -26   6   1    1626.    1636.     148. o
 -25   6   1    1136.    1025.     118. o
 -24   6   1    6448.    6382.     270. o
 -23   6   1    4729.    4672.     227. o
 -22   6   1     758.     746.      96. o
 -21   6   1    3709.    3612.     192. o
 -20   6   1    1794.    1710.     135. o
 -19   6   1     131.     218.      57. o
 -18   6   1     271.     323.      65. o
 -17   6   1    1034.     894.      92. o
 -16   6   1     549.     458.      39. o
 -15   6   1    4886.    4476.     109. o
 -14   6   1     730.     515.      35. o
 -13   6   1     249.     161.      22. o
 -12   6   1      23.       4.      17. <
 -11   6   1    4414.    4921.     100. o
 -10   6   1    1218.    1322.      52. o
  -9   6   1      66.      31.      13. <
  -8   6   1    2722.    3032.      74. o
  -7   6   1   29105.   28679.     227. o
  -6   6   1    6771.    6666.     105. o
  -5   6   1    5703.    6199.     105. o
  -4   6   1    7802.    8097.     118. o
  -3   6   1    2184.    2661.      65. o
  -2   6   1    7206.    7962.     118. o
  -1   6   1    1391.    1427.      48. o
   0   6   1    8881.    8106.     118. o
   1   6   1   18068.   19466.     183. o
   2   6   1    9335.   10972.     140. o
   3   6   1     176.     135.      22. o
   4   6   1    8584.    9061.     131. o
   5   6   1     754.     794.      39. o
   6   6   1   11490.   11761.     153. o
   7   6   1   11194.   11212.     153. o
   8   6   1   11615.   12424.     166. o
   9   6   1   10649.   10466.     161. o
  10   6   1    2025.    1998.      70. o
  11   6   1    7629.    8271.     144. o
  12   6   1       5.      -9.      22. <
  13   6   1    5732.    5763.     127. o
  14   6   1    1421.    1653.      70. o
  15   6   1     228.     227.      31. o
  16   6   1    1351.    1278.      70. o
  17   6   1     799.     973.      61. o
  18   6   1    1198.    1213.      65. o
  19   6   1    4796.    4917.     131. o
  20   6   1      36.      26.      35. <
  21   6   1     301.     218.      35. o
  22   6   1       2.     -13.      26. <
  23   6   1    1677.    1693.     148. o
  24   6   1     452.     428.      83. o
  25   6   1      85.     148.      83. <
  26   6   1     466.     589.      96. o
  27   6   1     555.     707.     118. o
  28   6   1    1568.    1915.     170. o
  29   6   1      83.     -61.      79. <
  30   6   1     499.     641.     109. o
  31   6   1    2144.    2286.     183. o
  32   6   1      38.     135.      70. <
 -31   7   1     110.     122.      70. <
 -30   7   1     351.     419.     100. o
 -29   7   1      56.      39.      92. <
 -28   7   1      23.     -74.      87. <
 -27   7   1     295.     353.      92. o
 -26   7   1      12.     140.      70. <
 -25   7   1     142.      26.      79. <
 -24   7   1   10701.   10230.     358. o
 -23   7   1      28.     -13.      65. <
 -22   7   1    5058.    4965.     240. o
 -21   7   1       5.      -9.      52. <
 -20   7   1    1115.     916.     105. o
 -19   7   1       9.     -44.      48. <
 -18   7   1     698.     650.      83. o
 -17   7   1   14448.   13528.     349. o
 -16   7   1    1221.     881.      70. o
 -15   7   1    2792.    2596.      83. o
 -14   7   1    2318.    2404.      79. o
 -13   7   1      10.      57.      22. <
 -12   7   1      24.      22.      17. <
 -11   7   1    1143.    1121.      52. o
 -10   7   1   15588.   16076.     188. o
  -9   7   1      74.     113.      22. o
  -8   7   1   30390.   30380.     253. o
  -7   7   1    7712.    8127.     131. o
  -6   7   1    3369.    3712.      87. o
  -5   7   1    2642.    3198.      79. o
  -4   7   1   14264.   13991.     166. o
  -3   7   1   46306.   48358.     305. o
  -2   7   1    8475.   10326.     140. o
  -1   7   1    1796.    1448.      52. o
   0   7   1    3286.    3438.      83. o
   1   7   1    1935.    1989.      65. o
   2   7   1    3108.    2958.      79. o
   3   7   1    1956.    2495.      74. o
   4   7   1     942.    1130.      48. o
   5   7   1    2378.    2718.      79. o
   6   7   1       9.      52.      22. <
   7   7   1   22016.   23134.     231. o
   8   7   1    7322.    7652.     135. o
   9   7   1    1217.    1012.      52. o
  10   7   1    3229.    2722.      87. o
  11   7   1    2062.    2194.      79. o
  12   7   1     323.     349.      35. o
  13   7   1    2046.    1754.      70. o
  14   7   1   15858.   15797.     218. o
  15   7   1    2370.    2596.      92. o
  16   7   1   15120.   13611.     214. o
  17   7   1     520.     458.      44. o
  18   7   1   19012.   17747.     249. o
  19   7   1     406.     441.      44. o
  20   7   1    1367.    1243.      70. o
  21   7   1     540.     406.      39. o
  22   7   1    7265.    6823.     292. o
  23   7   1    2246.    1985.     161. o
  24   7   1    2809.    2687.     196. o
  25   7   1    1225.    1239.     140. o
  26   7   1    7638.    7434.     332. o
  27   7   1    2344.    2474.     201. o
  28   7   1    2475.    2696.     209. o
  29   7   1      21.     148.     100. <
  30   7   1     714.    1204.     161. o
  31   7   1      81.      96.     109. <
  32   7   1     441.     454.     109. o
 -32   8   1     190.     135.      74. <
 -31   8   1     700.    1069.     140. o
 -30   8   1     278.     340.     105. o
 -29   8   1    1452.    1632.     161. o
 -28   8   1    1179.    1492.     157. o
 -27   8   1      10.      61.      79. <
 -26   8   1     608.     580.     100. o
 -25   8   1      11.      52.      83. <
 -24   8   1      52.      13.      61. <
 -23   8   1       5.     -83.      70. <
 -22   8   1     943.     829.     100. o
 -21   8   1      64.      31.      57. <
 -20   8   1      16.      35.      57. <
 -19   8   1     214.     358.      79. o
 -18   8   1    1116.     990.     100. o
 -17   8   1    4243.    4406.     209. o
 -16   8   1    1999.    1920.     100. o
 -15   8   1     243.     227.      31. o
 -14   8   1     700.     619.      44. o
 -13   8   1     367.     362.      35. o
 -12   8   1    4346.    4310.     105. o
 -11   8   1     582.     702.      44. o
 -10   8   1   24882.   26053.     253. o
  -9   8   1     622.     576.      39. o
  -8   8   1   49172.   51700.     349. o
  -7   8   1   18176.   17790.     201. o
  -6   8   1   16790.   20264.     214. o
  -5   8   1       0.       9.      17. <
  -4   8   1   14739.   16246.     192. o
  -3   8   1     399.     432.      26. o
  -2   8   1  433695.  496117.    1112. o
  -1   8   1     585.     768.      44. o
   0   8   1  527554.  579149.    1222. o
   1   8   1      12.     -17.      22. <
   2   8   1 1147000. 1294600.    2482. o
   3   8   1     296.     262.      26. o
   4   8   1    3441.    2665.      79. o
   5   8   1      59.     100.      22. o
   6   8   1   34140.   36309.     301. o
   7   8   1   11538.   10902.     166. o
   8   8   1    5395.    5266.     118. o
   9   8   1    5634.    5763.     127. o
  10   8   1     725.    1030.      57. o
  11   8   1    1153.    1187.      61. o
  12   8   1    7497.    7556.     148. o
  13   8   1      67.      61.      22. <
  14   8   1   10686.   10950.     188. o
  15   8   1    1427.    1357.      70. o
  16   8   1     714.     777.      57. o
  17   8   1     329.     397.      44. o
  18   8   1     224.     122.      31. o
  19   8   1       1.     -13.      31. <
  20   8   1     316.     275.      44. o
  21   8   1      35.      35.      44. <
  22   8   1     148.     144.      70. <
  23   8   1    4203.    3726.     222. o
  24   8   1    2730.    2844.     205. o
  25   8   1     903.     982.     127. o
  26   8   1      27.     -39.      79. <
  27   8   1     473.     519.     100. o
  28   8   1    1721.    1832.     183. o
  29   8   1     186.      17.      92. <
  30   8   1     807.    1064.     161. o
  31   8   1      35.     -44.     118. <
  32   8   1    1013.    1627.     188. o
 -32   9   1       0.     -79.     105. <
 -31   9   1     765.     820.     131. o
 -30   9   1     638.     611.     118. o
 -29   9   1     502.     663.     135. o
 -28   9   1      48.       4.      96. <
 -27   9   1     465.     449.     109. o
 -26   9   1     251.     257.      74. o
 -25   9   1    1840.    1623.     157. o
 -24   9   1     666.     624.     105. o
 -23   9   1    4900.    5327.     262. o
 -22   9   1     367.     441.      92. o
 -21   9   1     960.     825.      96. o
 -20   9   1    1962.    1845.     144. o
 -19   9   1    5272.    5139.     240. o
 -18   9   1    9215.    8921.     310. o
 -17   9   1     293.     253.      48. o
 -16   9   1    2178.    1767.      83. o
 -15   9   1    4246.    4048.     109. o
 -14   9   1    6976.    6640.     144. o
 -13   9   1    4583.    4415.     113. o
 -12   9   1    1644.    1789.      70. o
 -11   9   1   27248.   28806.     279. o
 -10   9   1    3999.    4306.     105. o
  -9   9   1   11036.   10845.     170. o
  -8   9   1   11701.   11975.     174. o
  -7   9   1     387.     371.      31. o
  -6   9   1    6317.    6989.     135. o
  -5   9   1    2130.    2277.      79. o
  -4   9   1    4010.    4127.     100. o
  -3   9   1   19287.   20648.     227. o
  -2   9   1    1078.     851.      52. o
  -1   9   1    5205.    6291.     127. o
   0   9   1    5018.    4925.     113. o
   1   9   1   10843.   11735.     170. o
   2   9   1    5723.    6195.     127. o
   3   9   1     295.     484.      35. o
   4   9   1    2758.    3141.      92. o
   5   9   1     945.    1200.      57. o
   6   9   1    2376.    2757.      87. o
   7   9   1    8581.    8245.     153. o
   8   9   1    6563.    6867.     140. o
   9   9   1    1253.    1117.      57. o
  10   9   1     216.     428.      39. o
  11   9   1     149.     218.      31. o
  12   9   1    1898.    2072.      87. o
  13   9   1    1815.    1845.      79. o
  14   9   1   13531.   13144.     209. o
  15   9   1   22766.   22790.     279. o
  16   9   1       2.      35.      22. <
  17   9   1    5081.    4760.     131. o
  18   9   1     663.     493.      52. o
  19   9   1    4190.    3835.     122. o
  20   9   1     113.     105.      31. o
  21   9   1    6204.    5156.     253. o
  22   9   1     386.     410.      87. o
  23   9   1     403.     288.      74. o
  24   9   1      11.     -79.      83. <
  25   9   1    1594.    1461.     157. o
  26   9   1    1513.    1632.     166. o
  27   9   1     346.     550.     122. o
  28   9   1    3801.    4790.     301. o
  29   9   1      61.    -135.      96. <
  30   9   1    1225.    1906.     205. o
  31   9   1     139.     192.     127. <
  32   9   1      13.      48.     118. <
 -32  10   1    1252.    1466.     192. o
 -31  10   1      14.    -109.     113. <
 -30  10   1      35.      35.     118. <
 -29  10   1     640.     851.     131. o
 -28  10   1     941.    1073.     157. o
 -27  10   1      90.     135.      87. <
 -26  10   1    1033.    1047.     135. o
 -25  10   1      54.       0.      74. <
 -24  10   1      16.      52.      79. <
 -23  10   1     463.     471.      87. o
 -22  10   1     565.     362.      79. o
 -21  10   1     762.     798.     105. o
 -20  10   1     978.    1047.     118. o
 -19  10   1     571.     550.      83. o
 -18  10   1     127.     153.      57. <
 -17  10   1     295.     314.      74. o
 -16  10   1       6.       9.      26. <
 -15  10   1    3054.    2665.      92. o
 -14  10   1    1871.    1701.      74. o
 -13  10   1    7095.    7080.     148. o
 -12  10   1   16551.   16974.     227. o
 -11  10   1      15.      35.      22. <
 -10  10   1    5208.    5279.     122. o
  -9  10   1    7365.    7355.     144. o
  -8  10   1       3.      -9.      26. <
  -7  10   1    4104.    4445.     113. o
  -6  10   1     132.     183.      26. o
  -5  10   1    1340.    1867.      74. o
  -4  10   1    5679.    6574.     135. o
  -3  10   1    2529.    2583.      83. o
  -2  10   1    2384.    2622.      87. o
  -1  10   1    2444.    2072.      79. o
   0  10   1     400.     196.      26. o
   1  10   1     916.     842.      52. o
   2  10   1      35.      35.      22. <
   3  10   1    4151.    4271.     109. o
   4  10   1    6623.    6304.     135. o
   5  10   1    8226.    8773.     157. o
   6  10   1    2573.    2050.      79. o
   7  10   1     758.     934.      52. o
   8  10   1     733.     807.      52. o
   9  10   1   19353.   19841.     249. o
  10  10   1     725.     746.      52. o
  11  10   1      51.      83.      31. <
  12  10   1   12402.   12538.     214. o
  13  10   1   13356.   12965.     209. o
  14  10   1    2753.    2578.      96. o
  15  10   1    1522.    1448.      74. o
  16  10   1    2164.    2029.      87. o
  17  10   1     747.     663.      52. o
  18  10   1    4463.    4598.     135. o
  19  10   1     603.     462.      44. o
  20  10   1    2516.    2138.      96. o
  21  10   1      12.      96.      65. <
  22  10   1      92.      39.      61. <
  23  10   1    1052.     681.     105. o
  24  10   1    8672.    7656.     340. o
  25  10   1     543.     349.      87. o
  26  10   1    2119.    2221.     196. o
  27  10   1      99.     109.      87. <
  28  10   1    1110.    1008.     153. o
  29  10   1      30.      35.     105. <
  30  10   1     331.     694.     148. o
  31  10   1      13.    -174.     140. <
  32  10   1    2701.    3394.     288. o
 -32  11   1      11.      70.     144. <
 -31  11   1      64.      -9.     127. <
 -30  11   1     143.      44.     118. <
 -29  11   1    1956.    1810.     192. o
 -28  11   1     224.     301.      96. o
 -27  11   1    3656.    3734.     257. o
 -26  11   1     233.     140.     105. <
 -25  11   1     465.     458.     105. o
 -24  11   1    1329.    1208.     148. o
 -23  11   1    6474.    5444.     284. o
 -22  11   1    2410.    2024.     170. o
 -21  11   1    4173.    3891.     227. o
 -20  11   1    1337.    1379.     131. o
 -19  11   1   19078.   19090.     480. o
 -18  11   1     422.     497.      83. o
 -17  11   1      24.     113.      31. o
 -16  11   1      96.     249.      35. o
 -15  11   1     260.     423.      44. o
 -14  11   1    1778.    1920.      79. o
 -13  11   1   15119.   14588.     218. o
 -12  11   1    1527.    1658.      74. o
 -11  11   1    4052.    4083.     113. o
 -10  11   1    9223.    9366.     170. o
  -9  11   1   15112.   16372.     227. o
  -8  11   1   18637.   18401.     240. o
  -7  11   1       2.       4.      22. <
  -6  11   1    1089.    1483.      70. o
  -5  11   1    8463.    8415.     157. o
  -4  11   1    4190.    4306.     113. o
  -3  11   1     293.     467.      35. o
  -2  11   1      19.      52.      26. <
  -1  11   1     113.     100.      26. o
   0  11   1    7571.    7948.     157. o
   1  11   1    2806.    2570.      92. o
   2  11   1   11754.   11438.     188. o
   3  11   1   14176.   13184.     201. o
   4  11   1     154.      22.      26. <
   5  11   1    1456.    1043.      61. o
   6  11   1   19289.   20831.     257. o
   7  11   1     477.     663.      48. o
   8  11   1    4019.    4227.     118. o
   9  11   1   19738.   20504.     262. o
  10  11   1    1880.    2116.      87. o
  11  11   1   23134.   23558.     288. o
  12  11   1     554.     663.      52. o
  13  11   1     235.     323.      39. o
  14  11   1   11125.   10692.     201. o
  15  11   1    7086.    6984.     166. o
  16  11   1    2095.    2015.      92. o
  17  11   1     904.     624.      48. o
  18  11   1     947.     986.      65. o
  19  11   1     282.     332.      44. o
  20  11   1      65.       9.      31. <
  21  11   1    1071.     942.     122. o
  22  11   1      36.      13.      70. <
  23  11   1    1118.     851.     118. o
  24  11   1     664.     515.     105. o
  25  11   1     446.     393.      96. o
  26  11   1     126.     279.     109. <
  27  11   1    4557.    4258.     275. o
  28  11   1     343.     140.     109. <
  29  11   1    3689.    3669.     288. o
  30  11   1      62.      31.     135. <
  31  11   1    2399.    2687.     249. o
  32  11   1      75.       9.     161. <
 -32  12   1      10.     218.     174. <
 -31  12   1     513.     663.     166. o
 -30  12   1     707.    1069.     161. o
 -29  12   1      63.     196.     131. <
 -28  12   1      97.      -4.      96. <
 -27  12   1    1560.    1658.     179. o
 -26  12   1     978.     951.     140. o
 -25  12   1      26.     122.      83. <
 -24  12   1      95.     262.      92. <
 -23  12   1      56.      79.      83. <
 -22  12   1    5053.    4454.     253. o
 -21  12   1      96.      26.      61. <
 -20  12   1     967.     916.     109. o
 -19  12   1    2200.    2029.     161. o
 -18  12   1     173.      -4.      57. <
 -17  12   1     503.     336.      35. o
 -16  12   1       2.       0.      31. <
 -15  12   1     109.      96.      31. o
 -14  12   1   22519.   22362.     279. o
 -13  12   1    2385.    2268.      92. o
 -12  12   1      47.     148.      35. o
 -11  12   1    3820.    3350.     109. o
 -10  12   1     796.     707.      48. o
  -9  12   1   26559.   30965.     323. o
  -8  12   1    1849.    1789.      79. o
  -7  12   1     993.    1335.      70. o
  -6  12   1     212.     253.      35. o
  -5  12   1   49429.   48494.     401. o
  -4  12   1      68.     135.      31. o
  -3  12   1   40322.   46718.     393. o
  -2  12   1     226.     166.      26. o
  -1  12   1    9346.    9755.     179. o
   0  12   1    9081.    9440.     179. o
   1  12   1    7442.    8014.     166. o
   2  12   1    7584.    7368.     157. o
   3  12   1   65176.   72404.     497. o
   4  12   1    4452.    4441.     122. o
   5  12   1   18773.   16748.     240. o
   6  12   1     305.     284.      31. o
   7  12   1   52012.   59081.     458. o
   8  12   1     104.      52.      31. <
   9  12   1  126718.  133087.     698. o
  10  12   1    4576.    4738.     131. o
  11  12   1   15744.   17808.     257. o
  12  12   1    6768.    7054.     161. o
  13  12   1    5165.    5392.     144. o
  14  12   1      78.     -17.      35. <
  15  12   1    4951.    4729.     140. o
  16  12   1     271.     301.      44. o
  17  12   1    2351.    2120.      96. o
  18  12   1    2383.    2299.     100. o
  19  12   1     331.     410.      52. o
  20  12   1      69.      79.      35. <
  21  12   1     226.     270.      79. o
  22  12   1     873.     729.     118. o
  23  12   1     646.     619.     105. o
  24  12   1      17.     -35.      83. <
  25  12   1       6.     148.      92. <
  26  12   1     229.     314.      92. o
  27  12   1    1141.    1344.     161. o
  28  12   1      33.      22.      92. <
  29  12   1      50.     -26.     109. <
  30  12   1     637.     558.     131. o
  31  12   1     233.     393.     135. <
 -31  13   1     552.     484.     153. o
 -30  13   1     347.     646.     157. o
 -29  13   1       2.     113.     131. <
 -28  13   1      25.     166.     109. <
 -27  13   1     602.     345.     113. o
 -26  13   1     181.     253.      92. <
 -25  13   1    2799.    2626.     218. o
 -24  13   1     185.     262.      87. <
 -23  13   1     572.     471.      92. o
 -22  13   1    2300.    2203.     179. o
 -21  13   1    3913.    3320.     222. o
 -20  13   1     372.     270.      65. o
 -19  13   1    4253.    3904.     227. o
 -18  13   1     341.     275.      35. o
 -17  13   1    2333.    2443.     100. o
 -16  13   1   10907.   10282.     205. o
 -15  13   1    1439.    1256.      74. o
 -14  13   1    1468.    1514.      79. o
 -13  13   1    9942.    9755.     192. o
 -12  13   1   12355.   12782.     218. o
 -11  13   1     712.     576.      52. o
 -10  13   1    2481.    2801.     105. o
  -9  13   1   25590.   27785.     318. o
  -8  13   1    3233.    3870.     118. o
  -7  13   1    7263.    7630.     166. o
  -6  13   1   15075.   15884.     240. o
  -5  13   1     233.     131.      35. o
  -4  13   1       3.     -48.      31. <
  -3  13   1    1336.    1440.      70. o
  -2  13   1     491.     410.      39. o
  -1  13   1    4533.    4973.     135. o
   0  13   1    1141.    1235.      65. o
   1  13   1      62.     135.      35. o
   2  13   1     384.     366.      44. o
   3  13   1     677.     528.      48. o
   4  13   1   27966.   28819.     323. o
   5  13   1    2666.    3276.     109. o
   6  13   1    2816.    2552.      96. o
   7  13   1     702.     659.      48. o
   8  13   1    2920.    2779.     105. o
   9  13   1   37604.   40698.     397. o
  10  13   1    7524.    8398.     183. o
  11  13   1   11802.   12193.     218. o
  12  13   1    1275.    1047.      65. o
  13  13   1    1964.    2194.      96. o
  14  13   1     820.    1038.      74. o
  15  13   1    8587.    8084.     183. o
  16  13   1   10196.   10073.     209. o
  17  13   1    9857.    9179.     201. o
  18  13   1     218.     201.      35. o
  19  13   1       1.       9.      35. <
  20  13   1    1801.    1579.      87. o
  21  13   1     216.     214.      74. <
  22  13   1    1287.    1008.     127. o
  23  13   1      11.      96.      96. <
  24  13   1     900.     859.     118. o
  25  13   1     957.    1099.     140. o
  26  13   1    2377.    2308.     209. o
  27  13   1      35.      52.     113. <
  28  13   1    1588.    1867.     209. o
  29  13   1     863.    1003.     170. o
  30  13   1     132.      79.     140. <
  31  13   1     113.     196.     157. <
 -31  14   1     655.     563.     148. o
 -30  14   1     361.     388.     144. <
 -29  14   1     797.     807.     148. o
 -28  14   1     204.     214.     122. <
 -27  14   1    1571.    1370.     170. o
 -26  14   1     859.    1056.     148. o
 -25  14   1    1528.    1309.     153. o
 -24  14   1    2745.    2443.     209. o
 -23  14   1       7.     -26.      65. <
 -22  14   1     742.     689.     105. o
 -21  14   1     736.     484.      96. o
 -20  14   1    3424.    2919.     209. o
 -19  14   1     615.     541.      92. o
 -18  14   1     271.     140.      35. o
 -17  14   1    2529.    2552.     105. o
 -16  14   1     464.     571.      52. o
 -15  14   1     982.    1012.      70. o
 -14  14   1       0.      13.      26. <
 -13  14   1    1282.    1339.      74. o
 -12  14   1    9751.   10213.     201. o
 -11  14   1     516.     524.      48. o
 -10  14   1     850.     925.      61. o
  -9  14   1   18532.   19636.     279. o
  -8  14   1    1420.    1627.      83. o
  -7  14   1    5672.    6666.     161. o
  -6  14   1     597.     720.      52. o
  -5  14   1   32561.   35306.     371. o
  -4  14   1    4745.    5348.     144. o
  -3  14   1   12904.   13515.     227. o
  -2  14   1    1928.    1911.      87. o
  -1  14   1      61.      96.      31. o
   0  14   1      68.      52.      31. <
   1  14   1   24233.   26136.     318. o
   2  14   1    4369.    4467.     131. o
   3  14   1   10204.   10383.     201. o
   4  14   1   11428.   12049.     218. o
   5  14   1     150.     144.      31. o
   6  14   1    5951.    5902.     153. o
   7  14   1    6859.    6404.     161. o
   8  14   1    9532.    9571.     196. o
   9  14   1   13867.   14702.     244. o
  10  14   1    4682.    4965.     144. o
  11  14   1     250.     362.      44. o
  12  14   1     935.    1043.      70. o
  13  14   1      16.      22.      31. <
  14  14   1     742.     890.      61. o
  15  14   1      20.     -44.      35. <
  16  14   1     861.     859.      70. o
  17  14   1    5605.    5785.     166. o
  18  14   1    3782.    4048.     135. o
  19  14   1     474.     558.      52. o
  20  14   1     437.     406.      48. o
  21  14   1    2283.    1854.     174. o
  22  14   1     186.     192.      96. <
  23  14   1    3568.    3036.     231. o
  24  14   1     208.     279.      87. o
  25  14   1     848.     685.     113. o
  26  14   1    1422.    1379.     157. o
  27  14   1     255.     279.     105. <
  28  14   1    1447.    1235.     179. o
  29  14   1      29.     144.     144. <
  30  14   1      13.     -17.     135. <
  31  14   1    6007.    8140.     458. o
 -31  15   1     260.     231.     148. <
 -30  15   1      20.      17.     157. <
 -29  15   1      47.     393.     140. <
 -28  15   1     689.     672.     135. o
 -27  15   1     589.     785.     140. o
 -26  15   1    1881.    1741.     183. o
 -25  15   1      46.      87.      92. <
 -24  15   1    7785.    6531.     336. o
 -23  15   1     275.     284.      92. o
 -22  15   1      77.      79.      79. <
 -21  15   1    2674.    2430.     196. o
 -20  15   1     732.     759.     113. o
 -19  15   1     186.     131.      39. o
 -18  15   1    6620.    6696.     170. o
 -17  15   1    2982.    2932.     118. o
 -16  15   1    4009.    3826.     127. o
 -15  15   1    5494.    5623.     153. o
 -14  15   1     314.     349.      44. o
 -13  15   1     603.     567.      57. o
 -12  15   1    3843.    3590.     127. o
 -11  15   1    1860.    1885.      92. o
 -10  15   1   15276.   16281.     262. o
  -9  15   1     261.     109.      31. o
  -8  15   1    8646.    8865.     192. o
  -7  15   1    2268.    2378.     100. o
  -6  15   1    2568.    3019.     113. o
  -5  15   1   28113.   30900.     358. o
  -4  15   1    8897.    9026.     192. o
  -3  15   1   83029.   87939.     602. o
  -2  15   1   27587.   28544.     340. o
  -1  15   1   24564.   26938.     332. o
   0  15   1     275.     201.      31. o
   1  15   1   12679.   13205.     236. o
   2  15   1   15562.   15308.     253. o
   3  15   1    4866.    4729.     140. o
   4  15   1    3957.    4498.     135. o
   5  15   1   17826.   20617.     297. o
   6  15   1      29.      13.      31. <
   7  15   1   11087.   12342.     231. o
   8  15   1      59.      -9.      35. <
   9  15   1    1315.    1544.      83. o
  10  15   1    1997.    1815.      92. o
  11  15   1   16090.   16582.     275. o
  12  15   1     208.     240.      44. o
  13  15   1    2431.    2574.     109. o
  14  15   1   31521.   32078.     384. o
  15  15   1      68.     113.      35. o
  16  15   1       4.    -113.      35. <
  17  15   1     364.     441.      52. o
  18  15   1    3153.    3272.     122. o
  19  15   1    1359.    1182.      79. o
  20  15   1    3760.    3660.     131. o
  21  15   1     429.     327.      48. o
  22  15   1    2287.    1562.     166. o
  23  15   1     598.     467.     105. o
  24  15   1     309.     244.     105. <
  25  15   1     125.      52.      83. <
  26  15   1    1891.    1832.     192. o
  27  15   1       1.       4.     113. <
  28  15   1     497.     445.     127. o
  29  15   1    1060.    1204.     192. o
  30  15   1       5.     -57.     127. <
  31  15   1     237.     428.     174. <
 -31  16   1     103.      35.     166. <
 -30  16   1      10.     127.     122. <
 -29  16   1    1212.    1662.     218. o
 -28  16   1     689.     873.     174. o
 -27  16   1     819.     772.     140. o
 -26  16   1    1419.    1444.     166. o
 -25  16   1    2660.    2421.     214. o
 -24  16   1    3110.    2692.     218. o
 -23  16   1     426.     332.     100. o
 -22  16   1      29.     -92.      83. <
 -21  16   1     172.     105.      87. <
 -20  16   1       1.      87.      74. <
 -19  16   1    3388.    3150.     122. o
 -18  16   1    4801.    4367.     140. o
 -17  16   1    1429.    1505.      83. o
 -16  16   1    4118.    3957.     135. o
 -15  16   1    1383.    1344.      79. o
 -14  16   1     620.     654.      57. o
 -13  16   1    1970.    1924.      96. o
 -12  16   1    6714.    6352.     170. o
 -11  16   1    6278.    6491.     174. o
 -10  16   1    7565.    7621.     188. o
  -9  16   1    9078.    9065.     205. o
  -8  16   1   10507.   11914.     231. o
  -7  16   1     715.     667.      57. o
  -6  16   1    1553.    1365.      79. o
  -5  16   1    1138.    1112.      65. o
  -4  16   1      10.       0.      35. <
  -3  16   1    3546.    3918.     135. o
  -2  16   1  114345.  139910.     785. o
  -1  16   1     304.     497.      52. o
   0  16   1  406770.  463311.    1427. o
   1  16   1      29.     122.      35. o
   2  16   1  118008.  142881.     798. o
   3  16   1    5251.    5335.     153. o
   4  16   1     214.     637.      57. o
   5  16   1     994.     790.      61. o
   6  16   1    3880.    5126.     153. o
   7  16   1       1.     -74.      35. <
   8  16   1   50674.   52097.     489. o
   9  16   1    1227.    1304.      79. o
  10  16   1    4694.    4035.     140. o
  11  16   1    7661.    7578.     188. o
  12  16   1    6617.    7552.     192. o
  13  16   1      24.      87.      35. <
  14  16   1   21083.   21464.     323. o
  15  16   1    6370.    6478.     188. o
  16  16   1    6989.    6949.     192. o
  17  16   1     432.     393.      52. o
  18  16   1    1954.    1680.      96. o
  19  16   1    2169.    2029.     100. o
  20  16   1      16.      -4.      39. <
  21  16   1    1742.    1592.      92. o
  22  16   1      57.     -22.      70. <
  23  16   1    2565.    2373.     205. o
  24  16   1     886.     811.     140. o
  25  16   1      72.      96.      83. <
  26  16   1    2131.    2029.     214. o
  27  16   1     844.     689.     135. o
  28  16   1     180.      74.     127. <
  29  16   1     167.     410.     161. <
  30  16   1    3410.    3839.     323. o
  31  16   1     290.     100.     161. <
 -31  17   1     528.    1069.     244. o
 -30  17   1      71.      74.     144. <
 -29  17   1     479.     305.     153. <
 -28  17   1     123.      52.     113. <
 -27  17   1       0.     -74.     118. <
 -26  17   1    3125.    2570.     231. o
 -25  17   1      30.     -96.      87. <
 -24  17   1    1504.    1322.     157. o
 -23  17   1    2703.    2552.     222. o
 -22  17   1     696.     480.      96. o
 -21  17   1    2733.    2578.     205. o
 -20  17   1    7608.    6374.     314. o
 -19  17   1    2502.    2369.     113. o
 -18  17   1    5750.    5833.     170. o
 -17  17   1    3839.    3926.     135. o
 -16  17   1    3656.    3285.     127. o
 -15  17   1     242.     253.      39. o
 -14  17   1      16.      -9.      31. <
 -13  17   1    3077.    2862.     118. o
 -12  17   1    1089.     864.      65. o
 -11  17   1    5844.    6522.     179. o
 -10  17   1    8429.    8725.     205. o
  -9  17   1    1766.    1640.      92. o
  -8  17   1   12443.   13314.     249. o
  -7  17   1    1153.    1331.      79. o
  -6  17   1     179.     179.      35. o
  -5  17   1    2516.    2216.     105. o
  -4  17   1    2123.    2308.     105. o
  -3  17   1   18123.   20229.     305. o
  -2  17   1     391.    1444.     109. o
  -1  17   1   39116.   43254.     449. o
   0  17   1     482.    8114.     209. o
   1  17   1   16064.   17214.     284. o
   2  17   1    2344.    2945.     131. o
   3  17   1    9874.    8838.     205. o
   4  17   1    6714.    6744.     179. o
   5  17   1    1931.    2273.     105. o
   6  17   1      31.      26.      35. <
   7  17   1   14146.   13982.     257. o
   8  17   1      34.     -74.      39. <
   9  17   1     187.      65.      31. <
  10  17   1    9861.    9174.     214. o
  11  17   1     259.     449.      48. o
  12  17   1    3973.    3765.     140. o
  13  17   1     478.     428.      52. o
  14  17   1    4707.    4227.     148. o
  15  17   1    1238.    1339.      87. o
  16  17   1     260.     201.      44. o
  17  17   1      56.     127.      44. <
  18  17   1    1779.    1832.     100. o
  19  17   1     375.     366.      52. o
  20  17   1     304.     174.      44. o
  21  17   1    1714.    1374.      83. o
  22  17   1    1973.    1675.     170. o
  23  17   1    1126.    1156.     157. o
  24  17   1    2476.    1911.     179. o
  25  17   1    3264.    2862.     253. o
  26  17   1    1754.    1374.     179. o
  27  17   1      73.      61.     105. <
  28  17   1    2759.    3019.     279. o
  29  17   1    1396.    1418.     196. o
  30  17   1      11.     148.     157. <
  31  17   1     231.     196.     240. <
 -30  18   1      96.    -109.     166. <
 -29  18   1     932.     890.     170. o
 -28  18   1     927.     833.     161. o
 -27  18   1      79.     170.     118. <
 -26  18   1     746.     537.     131. o
 -25  18   1     237.     179.     109. <
 -24  18   1     151.      52.      87. <
 -23  18   1    3600.    3228.     236. o
 -22  18   1     246.     284.      87. o
 -21  18   1     300.     284.      87. o
 -20  18   1    1307.    1160.      79. o
 -19  18   1      89.     127.      35. o
 -18  18   1    2759.    2897.     127. o
 -17  18   1     837.    1043.      74. o
 -16  18   1     844.     803.      65. o
 -15  18   1       1.      22.      44. <
 -14  18   1     527.     476.      52. o
 -13  18   1    4503.    4463.     153. o
 -12  18   1   15116.   15465.     284. o
 -11  18   1     434.     393.      48. o
 -10  18   1   17681.   17886.     301. o
  -9  18   1     267.     144.      39. o
  -8  18   1      79.       9.      39. <
  -7  18   1    1970.    2151.     105. o
  -6  18   1    4281.    4943.     157. o
  -5  18   1    9304.   10649.     227. o
  -4  18   1      95.      44.      31. <
  -3  18   1    4547.    4275.     148. o
  -2  18   1   14847.   15308.     275. o
  -1  18   1    4670.    5484.     166. o
   0  18   1    1220.    1370.      83. o
   1  18   1   18982.   20875.     323. o
   2  18   1   29779.   30751.     388. o
   3  18   1   21959.   23898.     345. o
   4  18   1   17198.   18842.     305. o
   5  18   1    1137.    1239.      83. o
   6  18   1   10960.   10767.     231. o
   7  18   1    1213.    1178.      74. o
   8  18   1    1256.    1523.      92. o
   9  18   1     679.     694.      61. o
  10  18   1    1712.    1832.      96. o
  11  18   1    1131.    1165.      79. o
  12  18   1    7475.    8075.     205. o
  13  18   1   13164.   12516.     257. o
  14  18   1    2654.    2639.     118. o
  15  18   1    1570.    1636.      96. o
  16  18   1    3985.    4297.     161. o
  17  18   1      23.     113.      44. <
  18  18   1     384.     318.      48. o
  19  18   1      45.      61.      52. <
  20  18   1      50.      70.      39. <
  21  18   1      89.      83.      48. <
  22  18   1    7867.    5872.     231. o
  23  18   1    1404.    1078.     148. o
  24  18   1    2352.    2242.     209. o
  25  18   1    1225.    1156.     161. o
  26  18   1    6016.    5505.     332. o
  27  18   1     333.     301.     118. <
  28  18   1     122.     161.     109. <
  29  18   1     178.      83.     127. <
  30  18   1      96.     109.     157. <
 -30  19   1     978.    1016.     201. o
 -29  19   1     751.     999.     188. o
 -28  19   1      95.     292.     148. <
 -27  19   1    2313.    2194.     227. o
 -26  19   1     350.      79.      96. <
 -25  19   1     648.     563.     127. o
 -24  19   1     809.     851.     148. o
 -23  19   1   11928.    9301.     414. o
 -22  19   1      80.     -83.      74. <
 -21  19   1     104.     -26.      87. <
 -20  19   1     772.     825.      70. o
 -19  19   1     733.     667.      70. o
 -18  19   1      16.      48.      39. <
 -17  19   1     188.     179.      39. o
 -16  19   1     247.     323.      44. o
 -15  19   1     823.     667.      65. o
 -14  19   1      96.      74.      44. <
 -13  19   1      26.     -35.      44. <
 -12  19   1      43.      31.      35. <
 -11  19   1     101.     214.      44. o
 -10  19   1     285.     113.      39. <
  -9  19   1   13832.   14152.     270. o
  -8  19   1   21300.   20975.     332. o
  -7  19   1    1383.    1409.      87. o
  -6  19   1    1010.     842.      70. o
  -5  19   1    3812.    3695.     140. o
  -4  19   1     838.     995.      74. o
  -3  19   1      49.       9.      31. <
  -2  19   1   20475.   22733.     345. o
  -1  19   1      91.       0.      35. <
   0  19   1   11135.   12625.     257. o
   1  19   1    1809.    2159.     109. o
   2  19   1    1811.    2295.     113. o
   3  19   1   19748.   20185.     323. o
   4  19   1    6242.    6055.     179. o
   5  19   1    2556.    2299.     109. o
   6  19   1   15488.   17180.     301. o
   7  19   1    1532.    1658.      96. o
   8  19   1    9696.   10649.     240. o
   9  19   1    1649.    1623.      92. o
  10  19   1    6411.    6871.     192. o
  11  19   1    7812.    8119.     214. o
  12  19   1    7429.    7242.     201. o
  13  19   1    6589.    7137.     201. o
  14  19   1    1058.    1038.      79. o
  15  19   1     288.     257.      44. o
  16  19   1    4424.    4328.     161. o
  17  19   1     342.     305.      61. o
  18  19   1     411.     576.      65. o
  19  19   1    4915.    4751.     170. o
  20  19   1     275.     349.      52. o
  21  19   1      53.      61.      48. <
  22  19   1       4.       4.      44. <
  23  19   1    3116.    2347.     218. o
  24  19   1     395.     358.     105. o
  25  19   1      32.      22.     109. <
  26  19   1     478.     458.     140. o
  27  19   1    4340.    3996.     310. o
  28  19   1       1.     109.     113. <
  29  19   1     181.     174.     135. <
  30  19   1       4.     100.     161. <
 -30  20   1      75.    -358.     170. <
 -29  20   1      32.      13.     140. <
 -28  20   1      57.    -131.     127. <
 -27  20   1      23.    -127.     109. <
 -26  20   1     312.     353.     122. <
 -25  20   1     973.     715.     122. o
 -24  20   1      57.      52.     100. <
 -23  20   1       2.     109.     100. <
 -22  20   1    2851.    2596.     218. o
 -21  20   1     499.     515.      61. o
 -20  20   1     139.     222.      57. o
 -19  20   1   10111.    9846.     244. o
 -18  20   1       6.      74.      39. <
 -17  20   1    1904.    1902.     105. o
 -16  20   1     462.     602.      61. o
 -15  20   1    2625.    2530.     118. o
 -14  20   1   16500.   17389.     314. o
 -13  20   1      86.      52.      39. <
 -12  20   1     785.     864.      74. o
 -11  20   1    6169.    5558.     179. o
 -10  20   1   11022.   10618.     244. o
  -9  20   1    7154.    8132.     209. o
  -8  20   1    4686.    4829.     161. o
  -7  20   1   28709.   30289.     406. o
  -6  20   1    1637.    1488.      92. o
  -5  20   1   28776.   30328.     406. o
  -4  20   1      30.       0.      35. <
  -3  20   1   23900.   25988.     375. o
  -2  20   1    3862.    3808.     144. o
  -1  20   1   69699.   74643.     637. o
   0  20   1     190.     249.      44. o
   1  20   1   10701.   11164.     249. o
   2  20   1   10281.   10531.     240. o
   3  20   1   17239.   19928.     332. o
   4  20   1    6258.    6539.     192. o
   5  20   1   17098.   16818.     305. o
   6  20   1    6349.    6243.     188. o
   7  20   1     172.      96.      39. <
   8  20   1    2016.    2103.     109. o
   9  20   1   36340.   38272.     462. o
  10  20   1    5820.    5750.     179. o
  11  20   1    1137.    1304.      83. o
  12  20   1     326.     275.      52. o
  13  20   1     837.    1038.      83. o
  14  20   1     387.     332.      52. o
  15  20   1    7672.    7665.     214. o
  16  20   1     903.    1043.      74. o
  17  20   1    3448.    3124.     148. o
  18  20   1     187.     122.      44. <
  19  20   1     525.     659.      70. o
  20  20   1      71.      92.      52. <
  21  20   1     237.     305.      61. o
  22  20   1    4704.    4162.     157. o
  23  20   1     515.     236.      83. <
  24  20   1     104.     -57.     105. <
  25  20   1     859.     938.     153. o
  26  20   1      69.     -17.     105. <
  27  20   1     583.     811.     161. o
  28  20   1       2.    -170.     135. <
  29  20   1     609.     641.     161. o
  30  20   1      42.      -4.     179. <
 -30  21   1       5.     -87.     262. <
 -29  21   1      92.     196.     140. <
 -28  21   1     221.     401.     144. <
 -27  21   1    1725.    2055.     236. o
 -26  21   1    2681.    3097.     270. o
 -25  21   1     282.     340.     122. <
 -24  21   1      21.     122.      96. <
 -23  21   1    5541.    4659.     305. o
 -22  21   1     793.     593.     113. o
 -21  21   1     803.     729.      70. o
 -20  21   1     510.     707.      74. o
 -19  21   1    1170.    1099.      87. o
 -18  21   1      21.      17.      48. <
 -17  21   1     773.     672.      70. o
 -16  21   1     432.     571.      65. o
 -15  21   1    4437.    4336.     161. o
 -14  21   1       1.      22.      44. <
 -13  21   1     456.     458.      52. o
 -12  21   1     252.     205.      48. o
 -11  21   1    1648.    1924.     105. o
 -10  21   1    8196.    8267.     218. o
  -9  21   1   21797.   22066.     358. o
  -8  21   1   11624.   12612.     270. o
  -7  21   1    9807.    9693.     236. o
  -6  21   1      99.     188.      48. o
  -5  21   1    4230.    4114.     153. o
  -4  21   1     683.     729.      70. o
  -3  21   1    2167.    2299.     118. o
  -2  21   1   43350.   44877.     506. o
  -1  21   1    1019.    2474.     122. o
   0  21   1    2489.    2600.     122. o
   1  21   1    8237.    8568.     218. o
   2  21   1   22290.   23243.     366. o
   3  21   1     205.     166.      48. o
   4  21   1      24.     183.      44. o
   5  21   1    2839.    2705.     127. o
   6  21   1    4212.    4140.     157. o
   7  21   1    4133.    4310.     157. o
   8  21   1    5965.    5510.     179. o
   9  21   1    6712.    7224.     205. o
  10  21   1     332.     174.      48. o
  11  21   1    9211.    9541.     236. o
  12  21   1     753.     615.      65. o
  13  21   1    2206.    2142.     118. o
  14  21   1      16.      48.      44. <
  15  21   1      20.      31.      44. <
  16  21   1    1042.    1117.      87. o
  17  21   1    2792.    2849.     140. o
  18  21   1       6.      26.      48. <
  19  21   1     289.     174.      52. o
  20  21   1      22.     -13.      48. <
  21  21   1     672.     615.      74. o
  22  21   1    1803.    1470.      96. o
  23  21   1    2298.    1697.     188. o
  24  21   1    3080.    3198.     253. o
  25  21   1      43.    -153.     118. <
  26  21   1    4757.    4860.     345. o
  27  21   1      19.     -13.     127. <
  28  21   1      13.      -9.     118. <
  29  21   1     269.     318.     140. <
 -29  22   1     782.     890.     196. o
 -28  22   1     949.     938.     157. o
 -27  22   1    4162.    3992.     305. o
 -26  22   1     126.      87.     109. <
 -25  22   1    1047.    1130.     183. o
 -24  22   1    2023.    1797.     201. o
 -23  22   1    8008.    5833.     340. o
 -22  22   1     806.     663.     118. o
 -21  22   1      29.      17.      48. <
 -20  22   1     544.     489.      61. o
 -19  22   1    1776.    1950.     118. o
 -18  22   1     315.     371.      57. o
 -17  22   1   13027.   12442.     279. o
 -16  22   1    1745.    1876.     113. o
 -15  22   1     139.      26.      44. <
 -14  22   1    2350.    2465.     127. o
 -13  22   1    1552.    1662.     105. o
 -12  22   1    4909.    4934.     174. o
 -11  22   1     220.     244.      52. o
 -10  22   1    1575.    1632.      96. o
  -9  22   1     633.     502.      57. o
  -8  22   1      28.     -83.      48. <
  -7  22   1     346.     384.      48. o
  -6  22   1    4813.    4445.     166. o
  -5  22   1     604.     838.      74. o
  -4  22   1     724.     615.      65. o
  -3  22   1    1385.    1130.      83. o
  -2  22   1     788.    1174.      92. o
  -1  22   1    3189.    3150.     135. o
   0  22   1    2644.    2748.     131. o
   1  22   1   22866.   23950.     380. o
   2  22   1    3105.    3438.     148. o
   3  22   1      25.      61.      35. <
   4  22   1       1.     -48.      35. <
   5  22   1     130.     105.      44. <
   6  22   1    6302.    6160.     192. o
   7  22   1   22935.   22759.     371. o
   8  22   1      15.      17.      39. <
   9  22   1    2350.    2181.     118. o
  10  22   1    6290.    6068.     192. o
  11  22   1       1.      39.      44. <
  12  22   1    4604.    4598.     170. o
  13  22   1    2180.    2133.     118. o
  14  22   1     675.     598.      61. o
  15  22   1      85.     157.      48. o
  16  22   1    3936.    3673.     157. o
  17  22   1    5404.    5545.     201. o
  18  22   1     254.     314.      57. o
  19  22   1      50.      -4.      52. <
  20  22   1    1520.    1409.     100. o
  21  22   1    5275.    5069.     188. o
  22  22   1     823.     729.      74. o
  23  22   1     675.     497.      70. o
  24  22   1      19.      87.     109. <
  25  22   1     553.     358.     100. o
  26  22   1     214.     236.     118. <
  27  22   1    1141.    1195.     188. o
  28  22   1    2889.    3080.     279. o
  29  22   1      40.     183.     135. <
 -29  23   1     903.    1134.     209. o
 -28  23   1    4374.    5606.     371. o
 -27  23   1     347.     445.     157. <
 -26  23   1    1157.    1291.     188. o
 -25  23   1     668.     912.     157. o
 -24  23   1    1512.    1265.     166. o
 -23  23   1      84.      65.     100. <
 -22  23   1    1308.    1064.      96. o
 -21  23   1     858.     982.      87. o
 -20  23   1      31.      65.      48. <
 -19  23   1     743.     894.      87. o
 -18  23   1    1539.    1649.     105. o
 -17  23   1     716.     672.      70. o
 -16  23   1    4556.    4367.     174. o
 -15  23   1    1042.    1121.      92. o
 -14  23   1     535.     358.      52. o
 -13  23   1     111.     135.      39. o
 -12  23   1     838.     676.      70. o
 -11  23   1     269.     288.      57. o
 -10  23   1    8788.    9231.     240. o
  -9  23   1     414.     270.      48. o
  -8  23   1    3792.    3800.     157. o
  -7  23   1   14560.   14671.     305. o
  -6  23   1     990.     737.      61. o
  -5  23   1   27194.   29142.     428. o
  -4  23   1    5244.    5348.     183. o
  -3  23   1   43784.   46853.     541. o
  -2  23   1   11488.   12132.     275. o
  -1  23   1    1468.    1749.     109. o
   0  23   1     359.     214.      48. o
   1  23   1    1144.    1265.      92. o
   2  23   1    2707.    2805.     135. o
   3  23   1      35.      26.      35. <
   4  23   1     803.     934.      79. o
   5  23   1   13506.   15081.     305. o
   6  23   1     310.     297.      48. o
   7  23   1   23306.   24958.     397. o
   8  23   1     269.     227.      52. o
   9  23   1    2289.    2164.     118. o
  10  23   1   14034.   14789.     305. o
  11  23   1   29984.   30568.     445. o
  12  23   1    1674.    1501.     100. o
  13  23   1    3956.    4328.     170. o
  14  23   1    2108.    2238.     122. o
  15  23   1     152.     122.      48. <
  16  23   1     200.     179.      48. o
  17  23   1     264.     209.      48. o
  18  23   1    3162.    3076.     153. o
  19  23   1      11.     -13.      52. <
  20  23   1     920.     676.      79. o
  21  23   1     998.    1117.      96. o
  22  23   1     287.     436.      74. o
  23  23   1    2452.    2133.     113. o
  24  23   1    1417.    1444.     188. o
  25  23   1     434.     397.     122. o
  26  23   1       6.      17.     105. <
  27  23   1     157.     157.     105. <
  28  23   1      46.     -57.     140. <
  29  23   1      37.     153.     140. <
 -29  24   1     223.     707.     275. <
 -28  24   1    1100.    1095.     192. o
 -27  24   1    3332.    2997.     279. o
 -26  24   1      13.     -52.     118. <
 -25  24   1    2201.    1784.     209. o
 -24  24   1    8534.    6845.     384. o
 -23  24   1      11.     140.     100. <
 -22  24   1     335.     345.      61. o
 -21  24   1     376.     388.      65. o
 -20  24   1     775.     781.      83. o
 -19  24   1    2400.    2635.     144. o
 -18  24   1     523.     441.      65. o
 -17  24   1      85.      79.      48. <
 -16  24   1    1999.    1837.     118. o
 -15  24   1      14.      -4.      52. <
 -14  24   1      10.     -35.      52. <
 -13  24   1     397.     345.      57. o
 -12  24   1    8916.    7914.     231. o
 -11  24   1    3442.    3673.     157. o
 -10  24   1    9825.   10208.     262. o
  -9  24   1    1261.    1300.      96. o
  -8  24   1     977.    1064.      87. o
  -7  24   1       1.     -92.      48. <
  -6  24   1   66793.   68356.     667. o
  -5  24   1    1913.    1810.     113. o
  -4  24   1    1285.    1885.     113. o
  -3  24   1    2761.    2875.     144. o
  -2  24   1    5960.    5654.     192. o
  -1  24   1     787.     759.      79. o
   0  24   1   30372.   33735.     467. o
   1  24   1     270.     270.      52. o
   2  24   1   20377.   21612.     371. o
   3  24   1     164.      31.      48. <
   4  24   1    2499.    3372.     148. o
   5  24   1      80.      52.      39. <
   6  24   1    5242.    6103.     201. o
   7  24   1    1070.     855.      70. o
   8  24   1     252.     153.      44. o
   9  24   1    2280.    2386.     127. o
  10  24   1   30606.   31755.     462. o
  11  24   1    3611.    3272.     148. o
  12  24   1    4843.    5383.     192. o
  13  24   1    1354.    1112.      92. o
  14  24   1    3807.    3638.     161. o
  15  24   1    5044.    5008.     188. o
  16  24   1     870.     864.      83. o
  17  24   1    2747.    2805.     140. o
  18  24   1    8796.    8066.     253. o
  19  24   1     641.     571.      74. o
  20  24   1     409.     471.      70. o
  21  24   1     506.     541.      70. o
  22  24   1      13.       4.      48. <
  23  24   1     505.     497.      70. o
  24  24   1      58.     105.      96. <
  25  24   1    1317.    1152.     170. o
  26  24   1     227.     301.     135. <
  27  24   1     100.     -17.     122. <
  28  24   1     242.     249.     148. <
 -28  25   1      83.      -4.     140. <
 -27  25   1     751.     615.     148. o
 -26  25   1     906.     524.     166. o
 -25  25   1      34.     118.     113. <
 -24  25   1     392.     214.     109. <
 -23  25   1    3731.    3350.     284. o
 -22  25   1     647.     702.      70. o
 -21  25   1    1808.    1911.     118. o
 -20  25   1     117.     122.      57. <
 -19  25   1     748.     890.      87. o
 -18  25   1    4327.    4563.     183. o
 -17  25   1      43.      52.      57. <
 -16  25   1    1650.    1653.     113. o
 -15  25   1       3.       4.      48. <
 -14  25   1    1544.    1570.     109. o
 -13  25   1     117.     -26.      48. <
 -12  25   1     875.     624.      70. o
 -11  25   1     412.     550.      61. o
 -10  25   1    1384.    1793.     113. o
  -9  25   1     250.     454.      61. o
  -8  25   1    2135.    2177.     122. o
  -7  25   1   10334.   10666.     270. o
  -6  25   1     268.     -79.      61. <
  -5  25   1     110.      13.      44. <
  -4  25   1   11470.   11905.     284. o
  -3  25   1   18861.   18920.     353. o
  -2  25   1    7292.    7189.     222. o
  -1  25   1   24846.   28190.     436. o
   0  25   1    2939.    3346.     153. o
   1  25   1     588.     593.      70. o
   2  25   1     437.     410.      57. o
   3  25   1   23346.   22698.     388. o
   4  25   1      49.     201.      48. o
   5  25   1      60.      52.      44. <
   6  25   1    4659.    4319.     174. o
   7  25   1     428.     489.      61. o
   8  25   1     737.     672.      70. o
   9  25   1    1696.    1483.     105. o
  10  25   1    7539.    7264.     227. o
  11  25   1    7363.    7896.     236. o
  12  25   1    2983.    2735.     140. o
  13  25   1     160.     166.      52. o
  14  25   1     522.     558.      70. o
  15  25   1    1474.    1431.     105. o
  16  25   1    5824.    6042.     209. o
  17  25   1       9.     -17.      57. <
  18  25   1     107.     131.      57. <
  19  25   1    4380.    4458.     183. o
  20  25   1     148.     201.      65. o
  21  25   1    1270.    1291.      96. o
  22  25   1     225.     279.      61. o
  23  25   1     651.     742.      79. o
  24  25   1    7986.    6753.     388. o
  25  25   1      71.       9.     135. <
  26  25   1      82.    -140.     113. <
  27  25   1    1085.     868.     166. o
  28  25   1    2213.    2325.     262. o
 -28  26   1     802.     759.     170. o
 -27  26   1     582.     838.     192. o
 -26  26   1       0.       4.     127. <
 -25  26   1     282.     323.     118. <
 -24  26   1    1378.    1069.     174. o
 -23  26   1    2947.    2412.     161. o
 -22  26   1     329.     218.      57. o
 -21  26   1       2.     -48.      57. <
 -20  26   1    2276.    2177.     135. o
 -19  26   1       8.      -4.      57. <
 -18  26   1    1507.    1592.     113. o
 -17  26   1    3467.    3128.     157. o
 -16  26   1     567.     619.      74. o
 -15  26   1    2212.    2029.     127. o
 -14  26   1     256.     249.      61. o
 -13  26   1    1475.    1413.     105. o
 -12  26   1    2567.    2600.     140. o
 -11  26   1    2948.    2713.     144. o
 -10  26   1     941.    1064.      92. o
  -9  26   1     513.     423.      61. o
  -8  26   1      11.      44.      48. <
  -7  26   1      11.     -96.      48. <
  -6  26   1     889.     890.      83. o
  -5  26   1    1658.    1880.     118. o
  -4  26   1    6617.    6094.     205. o
  -3  26   1    1851.    2181.     127. o
  -2  26   1    4597.    4812.     183. o
  -1  26   1    3102.    3512.     157. o
   0  26   1    7066.    7333.     227. o
   1  26   1   14235.   14754.     318. o
   2  26   1   30962.   31506.     471. o
   3  26   1       0.      61.      52. <
   4  26   1       2.      31.      48. <
   5  26   1    1494.    1453.     105. o
   6  26   1     257.     236.      52. o
   7  26   1      49.     113.      61. <
   8  26   1     153.     236.      57. o
   9  26   1     463.     284.      61. o
  10  26   1      34.      22.      52. <
  11  26   1    3120.    3324.     153. o
  12  26   1    3572.    3721.     166. o
  13  26   1    1297.    1160.      96. o
  14  26   1    3912.    3363.     161. o
  15  26   1     858.     654.      70. o
  16  26   1    1259.    1187.      96. o
  17  26   1     655.     689.      87. o
  18  26   1     990.     960.      96. o
  19  26   1     379.     445.      61. o
  20  26   1    1914.    1636.     118. o
  21  26   1    2842.    3028.     157. o
  22  26   1    1348.    1134.     105. o
  23  26   1     584.     641.      79. o
  24  26   1     875.     768.      92. o
  25  26   1     884.     934.     166. o
  26  26   1    5155.    4677.     345. o
  27  26   1    1926.    2077.     231. o
  28  26   1    1000.     637.     196. o
 -27  27   1     180.     353.     148. <
 -26  27   1      55.     -57.     135. <
 -25  27   1     432.     244.     105. <
 -24  27   1    4662.    3843.     305. o
 -23  27   1    4486.    4214.     170. o
 -22  27   1     138.      70.      57. <
 -21  27   1     175.     188.      61. o
 -20  27   1    2971.    3093.     170. o
 -19  27   1    2794.    2508.     144. o
 -18  27   1     701.     890.      96. o
 -17  27   1     272.     253.      57. o
 -16  27   1      62.     -39.      52. <
 -15  27   1    5402.    5161.     201. o
 -14  27   1    2069.    2046.     127. o
 -13  27   1    1726.    2007.     131. o
 -12  27   1     594.     502.      65. o
 -11  27   1     158.       0.      48. <
 -10  27   1    2746.    3062.     148. o
  -9  27   1    1605.    1618.     109. o
  -8  27   1    4804.    4541.     183. o
  -7  27   1    2070.    2094.     127. o
  -6  27   1     691.     593.      70. o
  -5  27   1    3126.    3285.     153. o
  -4  27   1      16.      39.      48. <
  -3  27   1       3.    -131.      57. <
  -2  27   1      96.     166.      48. o
  -1  27   1     559.     550.      65. o
   0  27   1    2234.    2766.     140. o
   1  27   1    1308.    1422.     105. o
   2  27   1     108.     502.      70. o
   3  27   1   10187.   10108.     270. o
   4  27   1     279.     127.      44. <
   5  27   1      74.      44.      48. <
   6  27   1    6207.    7124.     231. o
   7  27   1    3103.    3115.     153. o
   8  27   1     319.     419.      65. o
   9  27   1    1195.    1413.     105. o
  10  27   1      39.     105.      52. <
  11  27   1    1108.    1160.     100. o
  12  27   1    3853.    3922.     174. o
  13  27   1     231.     262.      57. o
  14  27   1    1404.    1365.     105. o
  15  27   1     379.     236.      61. o
  16  27   1    5133.    4956.     196. o
  17  27   1     101.      -4.      57. <
  18  27   1    5439.    5405.     218. o
  19  27   1     681.     829.      92. o
  20  27   1      34.     -87.      70. <
  21  27   1     326.     310.      65. o
  22  27   1     318.     353.      70. o
  23  27   1    2329.    2364.     140. o
  24  27   1     266.     222.      70. o
  25  27   1     476.     454.     140. o
  26  27   1     123.     249.     148. <
  27  27   1     463.     554.     153. o
 -27  28   1     441.     458.     148. o
 -26  28   1    1230.    1326.     214. o
 -25  28   1    1454.    1317.     179. o
 -24  28   1      27.    -148.     127. <
 -23  28   1     572.     615.      87. o
 -22  28   1    5239.    5039.     201. o
 -21  28   1     944.    1025.      96. o
 -20  28   1     599.     554.      83. o
 -19  28   1    4763.    4777.     201. o
 -18  28   1     528.     550.      79. o
 -17  28   1    6092.    5994.     222. o
 -16  28   1    4188.    4223.     183. o
 -15  28   1    2028.    1605.     118. o
 -14  28   1    3431.    3189.     161. o
 -13  28   1     140.     174.      57. o
 -12  28   1     789.     777.      83. o
 -11  28   1    3269.    3080.     153. o
 -10  28   1    1643.    1483.     109. o
  -9  28   1      13.      13.      44. <
  -8  28   1     807.     955.      92. o
  -7  28   1   13978.   13380.     318. o
  -6  28   1      96.       9.      61. <
  -5  28   1    3804.    4000.     170. o
  -4  28   1     120.     196.      52. o
  -3  28   1   18633.   18397.     371. o
  -2  28   1    2225.    2417.     135. o
  -1  28   1   30307.   31432.     480. o
   0  28   1     250.     401.      61. o
   1  28   1      86.     345.      70. o
   2  28   1    4953.    5510.     205. o
   3  28   1    2534.    2836.     148. o
   4  28   1     272.     218.      57. o
   5  28   1    5119.    5043.     196. o
   6  28   1       0.     -39.      52. <
   7  28   1    1674.    1387.     105. o
   8  28   1    1506.    1588.     113. o
   9  28   1    3765.    4349.     183. o
  10  28   1    2842.    2827.     148. o
  11  28   1    1746.    1662.     113. o
  12  28   1    3685.    3643.     174. o
  13  28   1    2391.    2535.     144. o
  14  28   1    2997.    2744.     148. o
  15  28   1    3144.    2740.     148. o
  16  28   1      21.       4.      52. <
  17  28   1     258.     270.      65. o
  18  28   1    2232.    2186.     148. o
  19  28   1     520.     619.      92. o
  20  28   1    1071.    1461.     118. o
  21  28   1       1.     -22.      65. <
  22  28   1     164.     188.      70. <
  23  28   1    3302.    3363.     166. o
  24  28   1    2099.    2260.     127. o
  25  28   1     388.     619.     148. o
  26  28   1     360.     253.     122. <
  27  28   1     192.     275.     140. <
 -27  29   1     182.     -39.     244. <
 -26  29   1     695.     345.     140. <
 -25  29   1     169.      -4.     127. <
 -24  29   1    2238.    2120.     240. o
 -23  29   1    2005.    1954.     144. o
 -22  29   1     848.     920.      96. o
 -21  29   1    4287.    4358.     192. o
 -20  29   1      12.      17.      61. <
 -19  29   1    1271.    1427.     122. o
 -18  29   1    1324.    1213.     105. o
 -17  29   1    1493.    1374.     109. o
 -16  29   1     642.     694.      83. o
 -15  29   1   21428.   19958.     410. o
 -14  29   1     901.     938.      96. o
 -13  29   1    5331.    5440.     209. o
 -12  29   1    3427.    3512.     170. o
 -11  29   1     287.     209.      52. o
 -10  29   1      72.      83.      57. <
  -9  29   1    3591.    3468.     166. o
  -8  29   1    2171.    2273.     135. o
  -7  29   1     962.     759.      83. o
  -6  29   1    4094.    4389.     183. o
  -5  29   1    3643.    3494.     166. o
  -4  29   1     832.     698.      79. o
  -3  29   1    1035.    1243.     100. o
  -2  29   1   29858.   31554.     489. o
  -1  29   1      93.     493.      70. o
   0  29   1     887.     633.      74. o
   1  29   1    1302.    1235.     100. o
   2  29   1   13977.   14026.     332. o
   3  29   1      26.     205.      57. o
   4  29   1     754.    1069.      92. o
   5  29   1     231.     166.      52. o
   6  29   1    5026.    5130.     201. o
   7  29   1    6235.    6291.     222. o
   8  29   1    2451.    2190.     135. o
   9  29   1     578.     541.      70. o
  10  29   1   10330.   10867.     297. o
  11  29   1    3158.    3154.     161. o
  12  29   1     110.      79.      57. <
  13  29   1     592.     646.      79. o
  14  29   1      52.     -39.      52. <
  15  29   1    1926.    1933.     127. o
  16  29   1     945.    1025.     100. o
  17  29   1    1437.    1174.     105. o
  18  29   1     762.     790.     100. o
  19  29   1     976.     938.     105. o
  20  29   1    1006.    1021.     105. o
  21  29   1     746.     877.     100. o
  22  29   1    6403.    6723.     244. o
  23  29   1    2267.    2334.     148. o
  24  29   1     704.     907.      96. o
  25  29   1     987.     720.     153. o
  26  29   1    1782.    1784.     236. o
 -26  30   1     166.     161.     122. <
 -25  30   1      17.      79.     118. <
 -24  30   1     316.     157.      79. <
 -23  30   1    3936.    4066.     205. o
 -22  30   1     255.     401.      74. o
 -21  30   1     221.     214.      74. <
 -20  30   1       1.     122.      79. <
 -19  30   1     584.     563.      83. o
 -18  30   1    3499.    3473.     174. o
 -17  30   1    9273.    8315.     270. o
 -16  30   1    1087.    1038.      96. o
 -15  30   1     285.     310.      65. o
 -14  30   1    1127.     960.     100. o
 -13  30   1       1.     -22.      52. <
 -12  30   1     854.     820.      92. o
 -11  30   1     162.     192.      65. <
 -10  30   1      18.     -83.      52. <
  -9  30   1       7.     -17.      57. <
  -8  30   1    6910.    7041.     236. o
  -7  30   1    7271.    7050.     236. o
  -6  30   1     296.     262.      57. o
  -5  30   1      82.      17.      44. <
  -4  30   1     292.     284.      61. o
  -3  30   1     136.     205.      52. o
  -2  30   1      69.     257.      65. o
  -1  30   1    2900.    2953.     153. o
   0  30   1   10448.   10710.     288. o
   1  30   1      94.      79.      48. <
   2  30   1     914.    1274.     109. o
   3  30   1     960.     995.      96. o
   4  30   1     524.     358.      57. o
   5  30   1      37.      17.      44. <
   6  30   1     872.    1016.      92. o
   7  30   1   11774.   11844.     310. o
   8  30   1      10.     -22.      61. <
   9  30   1     444.     467.      65. o
  10  30   1    1582.    1584.     113. o
  11  30   1    1147.    1182.     100. o
  12  30   1     389.     358.      70. o
  13  30   1     125.     -13.      61. <
  14  30   1      15.      83.      57. <
  15  30   1      25.      17.      61. <
  16  30   1    7420.    7089.     249. o
  17  30   1    1069.    1217.     109. o
  18  30   1    1907.    1810.     140. o
  19  30   1    1452.    1536.     131. o
  20  30   1     783.     733.      92. o
  21  30   1    2468.    2517.     161. o
  22  30   1     656.     676.      92. o
  23  30   1    1548.    1872.     140. o
  24  30   1     328.     332.      74. o
  25  30   1       0.    -153.     131. <
  26  30   1     335.     401.     135. <
 -26  31   1     498.     881.     279. o
 -25  31   1       7.     170.     148. <
 -24  31   1       5.       9.      61. <
 -23  31   1     819.     990.     127. o
 -22  31   1       4.      31.      65. <
 -21  31   1     384.     602.      92. o
 -20  31   1     862.    1016.     113. o
 -19  31   1     422.     502.      92. o
 -18  31   1    1116.     955.     105. o
 -17  31   1      30.      48.      70. <
 -16  31   1       0.      52.      57. <
 -15  31   1    1712.    1671.     127. o
 -14  31   1     503.     476.      79. o
 -13  31   1     649.     676.      87. o
 -12  31   1      33.     122.      61. <
 -11  31   1    2143.    2037.     140. o
 -10  31   1     406.     332.      61. o
  -9  31   1    3416.    3124.     166. o
  -8  31   1     277.     305.      65. o
  -7  31   1    1016.     873.      92. o
  -6  31   1     599.     454.      74. o
  -5  31   1      44.      22.      57. <
  -4  31   1      35.     118.      61. <
  -3  31   1    3344.    3525.     170. o
  -2  31   1    5090.    5375.     209. o
  -1  31   1      24.      13.      39. <
   0  31   1     633.     825.      87. o
   1  31   1    6365.    6129.     222. o
   2  31   1    1039.    1025.      96. o
   3  31   1       3.      26.      48. <
   4  31   1     401.     458.      70. o
   5  31   1     261.     310.      57. o
   6  31   1     999.     999.      96. o
   7  31   1     883.     842.      87. o
   8  31   1    7371.    7028.     240. o
   9  31   1     114.     131.      61. <
  10  31   1      77.     -35.      65. <
  11  31   1    7003.    6997.     244. o
  12  31   1     213.     205.      70. <
  13  31   1   10036.    8725.     279. o
  14  31   1     841.     733.      92. o
  15  31   1     515.     401.      70. o
  16  31   1     163.      65.      61. <
  17  31   1    3527.    3062.     166. o
  18  31   1    1581.    1802.     144. o
  19  31   1     751.     707.      96. o
  20  31   1     382.     484.      83. o
  21  31   1    3197.    3372.     183. o
  22  31   1     185.     148.      87. <
  23  31   1     435.     633.     105. o
  24  31   1     585.     593.     100. o
  25  31   1     161.     122.      87. <
  26  31   1       1.     118.     183. <
 -25  32   1      15.     100.     161. <
 -24  32   1    5933.    6125.     227. o
 -23  32   1     324.     227.      87. <
 -22  32   1      21.     -17.      79. <
 -21  32   1     514.     558.      87. o
 -20  32   1     402.     445.      96. o
 -19  32   1    1229.    1287.     122. o
 -18  32   1    1891.    1880.     140. o
 -17  32   1    3341.    3154.     170. o
 -16  32   1    5450.    5196.     222. o
 -15  32   1     219.     188.      61. o
 -14  32   1      34.      74.      70. <
 -13  32   1      96.     218.      65. o
 -12  32   1     392.     345.      65. o
 -11  32   1    2656.    2604.     157. o
 -10  32   1    1975.    1981.     135. o
  -9  32   1    2457.    2456.     144. o
  -8  32   1    1737.    1588.     127. o
  -7  32   1    2890.    2818.     153. o
  -6  32   1    8520.    8171.     266. o
  -5  32   1     180.       4.      57. <
  -4  32   1     388.     449.      74. o
  -3  32   1      30.      96.      61. <
  -2  32   1     140.      79.      57. <
  -1  32   1     355.     571.      74. o
   0  32   1    6675.    6967.     244. o
   1  32   1     139.     135.      61. <
   2  32   1   28009.   28775.     493. o
   3  32   1    1815.    1553.     118. o
   4  32   1      66.     179.      61. <
   5  32   1    3892.    4131.     188. o
   6  32   1       7.      31.      52. <
   7  32   1     890.     698.      83. o
   8  32   1   14654.   14689.     358. o
   9  32   1     598.     454.      74. o
  10  32   1   14746.   14230.     353. o
  11  32   1    2655.    2299.     148. o
  12  32   1    1173.    1222.     105. o
  13  32   1    2223.    2181.     144. o
  14  32   1   14429.   13476.     353. o
  15  32   1    2478.    2351.     148. o
  16  32   1    2087.    2072.     148. o
  17  32   1      89.     122.      70. <
  18  32   1      64.     109.      83. <
  19  32   1     514.     593.      96. o
  20  32   1    1380.    1610.     131. o
  21  32   1       4.      -9.      79. <
  22  32   1       1.     -61.      83. <
  23  32   1     280.     305.      83. o
  24  32   1       1.     -22.      79. <
  25  32   1    1564.    1618.     118. o
 -25  33   1     243.     371.     236. <
 -24  33   1     133.     153.      87. <
 -23  33   1    1284.    1636.     148. o
 -22  33   1    3829.    5178.     231. o
 -21  33   1       8.     -17.      79. <
 -20  33   1      54.      74.      83. <
 -19  33   1     144.     118.      61. <
 -18  33   1    2978.    3237.     183. o
 -17  33   1    2088.    2059.     144. o
 -16  33   1       6.       0.      61. <
 -15  33   1      50.     131.      74. <
 -14  33   1     735.     681.      87. o
 -13  33   1    2512.    2173.     144. o
 -12  33   1     489.     358.      65. o
 -11  33   1     234.     279.      65. o
 -10  33   1    1675.    1701.     127. o
  -9  33   1    1236.    1003.     100. o
  -8  33   1    2388.    2146.     140. o
  -7  33   1   13142.   13245.     340. o
  -6  33   1      88.      17.      57. <
  -5  33   1   10958.   10697.     305. o
  -4  33   1    2546.    2452.     148. o
  -3  33   1    4874.    5135.     214. o
  -2  33   1     250.     257.      65. o
  -1  33   1   19483.   20984.     423. o
   0  33   1     353.     397.      70. o
   1  33   1   10580.   10780.     305. o
   2  33   1     983.    1274.     109. o
   3  33   1    1665.    1488.     122. o
   4  33   1     507.     454.      70. o
   5  33   1   12096.   11953.     323. o
   6  33   1    2543.    2727.     153. o
   7  33   1      81.      35.      52. <
   8  33   1       6.    -100.      61. <
   9  33   1    6395.    6203.     240. o
  10  33   1    3875.    3590.     179. o
  11  33   1    2431.    2330.     144. o
  12  33   1    9946.    9148.     292. o
  13  33   1     178.      83.      61. <
  14  33   1    2449.    2225.     148. o
  15  33   1     917.     982.     100. o
  16  33   1       6.     -61.      70. <
  17  33   1     619.     606.      87. o
  18  33   1     328.     284.      87. o
  19  33   1      72.     201.      74. <
  20  33   1    1632.    2015.     153. o
  21  33   1       3.       0.      87. <
  22  33   1     445.     624.      96. o
  23  33   1       2.      87.      83. <
  24  33   1    1426.    1832.     140. o
 -24  34   1     772.     733.     105. o
 -23  34   1     197.     244.      96. <
 -22  34   1     906.     973.     127. o
 -21  34   1     102.     100.      92. <
 -20  34   1     288.     253.      92. <
 -19  34   1      55.       9.      83. <
 -18  34   1    3805.    4014.     201. o
 -17  34   1    3635.    3974.     205. o
 -16  34   1      33.     -48.      70. <
 -15  34   1      93.      92.      70. <
 -14  34   1    2428.    2116.     140. o
 -13  34   1    6631.    6156.     244. o
 -12  34   1     181.     131.      70. <
 -11  34   1    3182.    2831.     161. o
 -10  34   1    1989.    1728.     131. o
  -9  34   1     153.     196.      70. <
  -8  34   1     848.     929.     100. o
  -7  34   1    2693.    2378.     148. o
  -6  34   1     131.     209.      65. o
  -5  34   1      34.     -61.      57. <
  -4  34   1    1033.    1130.     109. o
  -3  34   1    1315.    1422.     122. o
  -2  34   1     413.     532.      83. o
  -1  34   1       0.     292.      70. o
   0  34   1    3584.    3446.     174. o
   1  34   1     602.     667.      87. o
   2  34   1     823.     825.      96. o
   3  34   1       6.      44.      61. <
   4  34   1       8.     -31.      57. <
   5  34   1       0.      87.      61. <
   6  34   1     189.     231.      65. o
   7  34   1      15.     -92.      61. <
   8  34   1      80.      26.      57. <
   9  34   1    2180.    2007.     144. o
  10  34   1    1179.    1178.     113. o
  11  34   1   10531.   10186.     305. o
  12  34   1    1601.    1714.     131. o
  13  34   1    1538.    1235.     109. o
  14  34   1    5949.    5780.     240. o
  15  34   1    4439.    3952.     201. o
  16  34   1     117.     166.      79. <
  17  34   1    1597.    1540.     131. o
  18  34   1    1175.    1160.     122. o
  19  34   1     369.     384.      83. o
  20  34   1     385.     297.      70. o
  21  34   1     612.     742.     109. o
  22  34   1     664.     859.     109. o
  23  34   1      14.       9.      87. <
  24  34   1     180.     148.      87. <
 -23  35   1      10.     -70.     109. <
 -22  35   1       0.     109.      87. <
 -21  35   1     174.     222.     100. <
 -20  35   1     767.    1213.     131. o
 -19  35   1      47.      52.      74. <
 -18  35   1    2271.    2369.     161. o
 -17  35   1     181.     113.      70. <
 -16  35   1      20.      44.      65. <
 -15  35   1    1684.    1776.     135. o
 -14  35   1      40.     -22.      74. <
 -13  35   1     231.     336.      74. o
 -12  35   1    3796.    3538.     188. o
 -11  35   1      58.      87.      61. <
 -10  35   1    2242.    1828.     135. o
  -9  35   1       1.     -96.      61. <
  -8  35   1    2109.    1688.     131. o
  -7  35   1    4010.    3582.     183. o
  -6  35   1     284.     236.      61. o
  -5  35   1     643.     659.      83. o
  -4  35   1     150.     196.      65. <
  -3  35   1     191.     179.      65. <
  -2  35   1     417.     441.      74. o
  -1  35   1    1908.    2072.     140. o
   0  35   1      64.     179.      61. <
   1  35   1     204.     253.      61. o
   2  35   1     640.     602.      79. o
   3  35   1    3364.    3220.     174. o
   4  35   1     411.     480.      70. o
   5  35   1      89.      44.      52. <
   6  35   1     410.     480.      74. o
   7  35   1       7.     -79.      57. <
   8  35   1     951.     938.     100. o
   9  35   1     494.     493.      79. o
  10  35   1    1172.    1025.     105. o
  11  35   1     242.     192.      65. <
  12  35   1    4794.    4367.     205. o
  13  35   1    2700.    2591.     166. o
  14  35   1      11.      57.      74. <
  15  35   1      38.      31.      57. <
  16  35   1    9794.    9680.     318. o
  17  35   1     163.     179.      87. <
  18  35   1     913.     903.     122. o
  19  35   1    1488.    1824.     161. o
  20  35   1      76.      61.      83. <
  21  35   1     146.      83.      79. <
  22  35   1     253.     406.     100. o
  23  35   1     102.    -100.     100. <
 -23  36   1      41.       9.     118. <
 -22  36   1    2708.    3630.     214. o
 -21  36   1     240.     262.      96. <
 -20  36   1       6.      35.      87. <
 -19  36   1     342.     567.     100. o
 -18  36   1       1.      61.      79. <
 -17  36   1     136.      74.      74. <
 -16  36   1   10468.   10583.     332. o
 -15  36   1     614.     563.      92. o
 -14  36   1      33.     -87.      61. <
 -13  36   1     543.     502.      96. o
 -12  36   1    4971.    4803.     214. o
 -11  36   1    4188.    3769.     196. o
 -10  36   1      29.     -44.      61. <
  -9  36   1     191.     214.      65. o
  -8  36   1    1320.    1051.     113. o
  -7  36   1      35.      79.      70. <
  -6  36   1      88.     127.      65. <
  -5  36   1     968.     873.      96. o
  -4  36   1       6.      31.      65. <
  -3  36   1   10711.    9646.     301. o
  -2  36   1     752.     628.      83. o
  -1  36   1      26.      61.      70. <
   0  36   1     258.     301.      70. o
   1  36   1      58.      92.      61. <
   2  36   1    2188.    1854.     135. o
   3  36   1     692.     681.      87. o
   4  36   1     843.     851.      92. o
   5  36   1      30.      39.      61. <
   6  36   1     420.     249.      70. o
   7  36   1    1194.    1078.     100. o
   8  36   1       3.     -52.      57. <
   9  36   1    3062.    2853.     170. o
  10  36   1    2515.    2264.     148. o
  11  36   1     185.     109.      57. <
  12  36   1     589.     567.      83. o
  13  36   1     867.     750.     100. o
  14  36   1    3142.    2844.     174. o
  15  36   1    8151.    8180.     292. o
  16  36   1     798.     777.      96. o
  17  36   1       1.       9.      83. <
  18  36   1     527.     694.     109. o
  19  36   1     907.     916.     122. o
  20  36   1     477.     681.     105. o
  21  36   1    1358.    1771.     153. o
  22  36   1     276.     270.      96. <
  23  36   1     194.     633.     148. o
 -22  37   1       5.     -74.     105. <
 -21  37   1      85.     227.     100. <
 -20  37   1      20.     -83.      92. <
 -19  37   1    1218.    1409.     135. o
 -18  37   1      10.      -9.      87. <
 -17  37   1     399.     506.     100. o
 -16  37   1     299.     201.      83. <
 -15  37   1     819.     576.      96. o
 -14  37   1     520.     493.      87. o
 -13  37   1    1699.    1370.     127. o
 -12  37   1    3095.    2748.     174. o
 -11  37   1      12.     -52.      61. <
 -10  37   1    4229.    3808.     201. o
  -9  37   1    1215.    1235.     113. o
  -8  37   1    9505.    8642.     288. o
  -7  37   1      56.       0.      61. <
  -6  37   1    3748.    3817.     196. o
  -5  37   1    1050.    1104.     113. o
  -4  37   1      59.      74.      57. <
  -3  37   1     648.     777.      96. o
  -2  37   1    9037.    9048.     288. o
  -1  37   1       1.     -17.      57. <
   0  37   1     302.     270.      65. o
   1  37   1     713.     628.      92. o
   2  37   1    4115.    4419.     201. o
   3  37   1      61.      79.      70. <
   4  37   1    1293.    1169.     113. o
   5  37   1     683.     750.      96. o
   6  37   1    3893.    3656.     188. o
   7  37   1    3827.    3302.     179. o
   8  37   1     151.       4.      65. <
   9  37   1     810.     759.      96. o
  10  37   1    8190.    7757.     275. o
  11  37   1    2900.    2513.     170. o
  12  37   1     709.     611.      92. o
  13  37   1    1209.    1056.     113. o
  14  37   1      84.     201.      83. <
  15  37   1    1768.    2037.     153. o
  16  37   1       2.    -118.      83. <
  17  37   1     143.     192.      79. <
  18  37   1     127.     253.     100. <
  19  37   1       0.      87.      87. <
  20  37   1    1739.    2168.     166. o
  21  37   1     543.     829.     127. o
  22  37   1     567.     842.     127. o
 -21  38   1      50.     336.     113. <
 -20  38   1     566.     681.     118. o
 -19  38   1     280.     249.      92. <
 -18  38   1       6.      26.      92. <
 -17  38   1     777.     790.     113. o
 -16  38   1     899.     964.     113. o
 -15  38   1     223.     144.      74. <
 -14  38   1    1644.    1680.     140. o
 -13  38   1      64.      65.      83. <
 -12  38   1    4471.    4118.     214. o
 -11  38   1     603.     550.      92. o
 -10  38   1     345.     310.      83. o
  -9  38   1    1547.    1409.     122. o
  -8  38   1    3512.    3350.     188. o
  -7  38   1    7335.    6552.     253. o
  -6  38   1     702.    1012.     113. o
  -5  38   1     158.     161.      65. <
  -4  38   1     295.     270.      65. o
  -3  38   1      27.      61.      61. <
  -2  38   1    1677.    1570.     127. o
  -1  38   1     178.     214.      70. o
   0  38   1    4893.    4393.     209. o
   1  38   1     258.     332.      74. o
   2  38   1    3954.    3555.     192. o
   3  38   1     250.     227.      70. o
   4  38   1     798.     515.      92. o
   5  38   1      28.      26.      57. <
   6  38   1    1291.    1038.     105. o
   7  38   1    4866.    4153.     209. o
   8  38   1     437.     371.      79. o
   9  38   1    2064.    1806.     144. o
  10  38   1    5504.    4873.     222. o
  11  38   1    2177.    2011.     153. o
  12  38   1     101.      61.      65. <
  13  38   1     220.     135.      65. <
  14  38   1     550.     532.      87. o
  15  38   1    2650.    2378.     170. o
  16  38   1   10028.   10208.     336. o
  17  38   1      20.      44.      87. <
  18  38   1      39.       4.      96. <
  19  38   1     230.     323.     109. <
  20  38   1      27.      79.      92. <
  21  38   1      39.     -44.     100. <
 -21  39   1       7.     676.     244. <
 -20  39   1       1.     -31.     105. <
 -19  39   1     323.     349.     100. o
 -18  39   1     606.     650.     109. o
 -17  39   1      45.      79.      83. <
 -16  39   1      89.      65.      83. <
 -15  39   1     114.      92.      70. <
 -14  39   1     178.     253.      79. o
 -13  39   1    2694.    2364.     170. o
 -12  39   1     650.     659.     100. o
 -11  39   1       8.     -26.      74. <
 -10  39   1     680.     672.      96. o
  -9  39   1     858.     947.     105. o
  -8  39   1      61.     140.      74. <
  -7  39   1     502.     476.      83. o
  -6  39   1       0.      44.      70. <
  -5  39   1     351.     380.      74. o
  -4  39   1     573.     619.      87. o
  -3  39   1    2788.    2382.     157. o
  -2  39   1     534.     476.      79. o
  -1  39   1    1717.    1653.     140. o
   0  39   1     415.     476.      87. o
   1  39   1      12.       9.      65. <
   2  39   1    1100.     968.     100. o
   3  39   1    1645.    1632.     135. o
   4  39   1     347.     393.      83. o
   5  39   1     753.     689.      92. o
   6  39   1      47.      57.      65. <
   7  39   1     120.      74.      74. <
   8  39   1    3350.    2731.     170. o
   9  39   1    4432.    4179.     214. o
  10  39   1       1.    -122.      74. <
  11  39   1    4946.    4829.     222. o
  12  39   1       1.      17.      74. <
  13  39   1    4573.    4424.     222. o
  14  39   1     156.      39.      70. <
  15  39   1     345.     388.      92. o
  16  39   1       9.      61.      87. <
  17  39   1    2211.    2295.     174. o
  18  39   1     514.     628.     118. o
  19  39   1      36.      65.      87. <
  20  39   1       1.      44.     105. <
 -20  40   1     225.     729.     153. o
 -19  40   1       2.     170.     105. <
 -18  40   1     270.     174.      92. <
 -17  40   1    1438.    2015.     188. o
 -16  40   1      36.      83.      79. <
 -15  40   1    2942.    3163.     192. o
 -14  40   1      72.     100.      83. <
 -13  40   1     207.     140.      79. <
 -12  40   1     959.     920.     109. o
 -11  40   1     875.     798.     109. o
 -10  40   1     495.     506.     100. o
  -9  40   1       7.       4.      65. <
  -8  40   1    2175.    1989.     148. o
  -7  40   1    1276.    1139.     122. o
  -6  40   1    5501.    4729.     222. o
  -5  40   1       1.      57.      61. <
  -4  40   1    1163.    1060.     109. o
  -3  40   1     715.     820.     100. o
  -2  40   1     482.     419.      79. o
  -1  40   1      74.     188.      79. <
   0  40   1    1205.    1200.     118. o
   1  40   1      17.     109.      61. <
   2  40   1     364.     388.      83. o
   3  40   1       0.      83.      74. <
   4  40   1    3555.    3329.     192. o
   5  40   1     100.      92.      65. <
   6  40   1     203.     297.      87. o
   7  40   1       3.      17.      70. <
   8  40   1      22.     105.      65. <
   9  40   1     294.     297.      79. o
  10  40   1    7261.    6605.     262. o
  11  40   1     661.     550.      92. o
  12  40   1      96.      -4.      74. <
  13  40   1    2937.    2796.     179. o
  14  40   1    4353.    4541.     236. o
  15  40   1    1936.    2077.     161. o
  16  40   1      49.     -35.      83. <
  17  40   1     245.     266.      87. o
  18  40   1     668.     886.     131. o
  19  40   1    1231.    1400.     161. o
  20  40   1      34.     214.     148. <
 -19  41   1     263.     502.     135. o
 -18  41   1     874.    1069.     135. o
 -17  41   1      97.     -26.      96. <
 -16  41   1      72.     153.      96. <
 -15  41   1     919.     951.     122. o
 -14  41   1      78.     214.      87. <
 -13  41   1    2091.    2085.     161. o
 -12  41   1     543.     563.      96. o
 -11  41   1      73.     192.      83. <
 -10  41   1     252.     349.      83. o
  -9  41   1     704.     506.      92. o
  -8  41   1     162.     284.      83. o
  -7  41   1   10608.    9563.     323. o
  -6  41   1       8.     -96.      83. <
  -5  41   1    1705.    1317.     122. o
  -4  41   1    3060.    2871.     174. o
  -3  41   1   10276.    9532.     323. o
  -2  41   1     194.     231.      79. <
  -1  41   1     822.     685.      96. o
   0  41   1     197.     205.      74. <
   1  41   1    1672.    1745.     144. o
   2  41   1     189.     179.      65. <
   3  41   1     467.     524.      87. o
   4  41   1     239.     209.      70. o
   5  41   1    3950.    3621.     196. o
   6  41   1     910.     624.      92. o
   7  41   1     101.      26.      74. <
   8  41   1     138.     196.      79. <
   9  41   1     240.     266.      83. o
  10  41   1     167.      39.      70. <
  11  41   1    3200.    3276.     196. o
  12  41   1    1598.    1509.     140. o
  13  41   1     201.     266.      83. o
  14  41   1     272.     201.      79. <
  15  41   1     809.    1051.     127. o
  16  41   1     417.     445.     100. o
  17  41   1     849.     925.     127. o
  18  41   1     185.     196.     109. <
  19  41   1     236.     358.     122. <
 -18  42   1      50.      57.     113. <
 -17  42   1      36.     253.     100. <
 -16  42   1      13.      79.     100. <
 -15  42   1     683.    1021.     122. o
 -14  42   1    2205.    2526.     188. o
 -13  42   1    1379.    1461.     135. o
 -12  42   1     338.     314.      87. o
 -11  42   1    2366.    2508.     179. o
 -10  42   1     122.     144.      74. <
  -9  42   1     316.     349.      92. o
  -8  42   1    1158.    1217.     127. o
  -7  42   1    5686.    5593.     244. o
  -6  42   1       1.      -4.      79. <
  -5  42   1      29.      17.      74. <
  -4  42   1    1100.     851.     100. o
  -3  42   1     172.     332.      83. o
  -2  42   1      44.      39.      70. <
  -1  42   1       8.       4.      65. <
   0  42   1     287.     240.      70. o
   1  42   1       0.      -4.      74. <
   2  42   1    1019.    1069.     109. o
   3  42   1    1622.    1867.     148. o
   4  42   1    2257.    2295.     153. o
   5  42   1      86.     109.      70. <
   6  42   1     217.     153.      79. <
   7  42   1       3.     -26.      70. <
   8  42   1     236.     214.      79. <
   9  42   1      64.      35.      87. <
  10  42   1     150.     131.      79. <
  11  42   1    5734.    5519.     253. o
  12  42   1      29.      22.      83. <
  13  42   1     164.     288.      83. o
  14  42   1    3649.    4000.     222. o
  15  42   1    4212.    4982.     249. o
  16  42   1      34.     -44.      79. <
  17  42   1    1761.    2386.     201. o
  18  42   1     386.     510.     140. o
 -17  43   1     706.     816.     131. o
 -16  43   1      48.     -13.      87. <
 -15  43   1      68.     -22.      87. <
 -14  43   1     447.     506.     109. o
 -13  43   1      10.      -9.      74. <
 -12  43   1     299.     201.      87. <
 -11  43   1     270.     270.      83. o
 -10  43   1     497.     558.     100. o
  -9  43   1     320.     301.      74. o
  -8  43   1      15.     -83.      74. <
  -7  43   1     476.     362.      96. o
  -6  43   1    1718.    1470.     135. o
  -5  43   1     536.     633.     100. o
  -4  43   1     620.     506.      87. o
  -3  43   1      45.      83.      87. <
  -2  43   1     693.     715.     100. o
  -1  43   1      51.     105.      74. <
   0  43   1     648.     672.      92. o
   1  43   1     347.     445.      83. o
   2  43   1      17.    -105.      79. <
   3  43   1    1302.    1287.     127. o
   4  43   1    1458.    1317.     135. o
   5  43   1     336.     476.     105. o
   6  43   1      47.     240.      83. <
   7  43   1     310.     310.      83. o
   8  43   1    1927.    1954.     161. o
   9  43   1     140.     153.      74. <
  10  43   1     325.     397.      87. o
  11  43   1     127.      44.      74. <
  12  43   1     728.     833.     109. o
  13  43   1     492.     585.     100. o
  14  43   1      53.     157.      92. <
  15  43   1     767.     999.     127. o
  16  43   1     664.     428.     100. o
  17  43   1      41.     -74.     113. <
 -16  44   1    1509.    1758.     183. o
 -15  44   1     414.     506.     100. o
 -14  44   1     139.     192.      96. <
 -13  44   1     824.     763.     118. o
 -12  44   1    1248.    1370.     140. o
 -11  44   1      44.     113.      87. <
 -10  44   1     540.     646.      96. o
  -9  44   1     179.     240.      92. <
  -8  44   1     261.     170.      83. <
  -7  44   1     321.     231.      87. <
  -6  44   1     270.     144.      79. <
  -5  44   1     287.     428.      92. o
  -4  44   1     296.     375.      92. o
  -3  44   1     885.     759.     105. o
  -2  44   1       6.    -140.      92. <
  -1  44   1    3386.    3468.     201. o
   0  44   1       2.     -57.      79. <
   1  44   1    1301.    1139.     127. o
   2  44   1      15.     -13.      79. <
   3  44   1      60.      35.      74. <
   4  44   1     484.     345.      79. o
   5  44   1    3289.    3289.     196. o
   6  44   1     198.      17.      70. <
   7  44   1     109.     192.      83. <
   8  44   1     547.     166.      87. <
   9  44   1     332.     349.      96. o
  10  44   1     298.     410.      87. o
  11  44   1     470.     353.      92. o
  12  44   1      22.     118.      83. <
  13  44   1     143.      96.      87. <
  14  44   1     174.     113.      96. <
  15  44   1     582.     654.     109. o
  16  44   1      96.     183.     140. <
 -15  45   1     356.     624.     174. o
 -14  45   1     533.     318.     100. o
 -13  45   1     144.     148.      92. <
 -12  45   1    1329.    1758.     157. o
 -11  45   1      86.     127.      83. <
 -10  45   1     389.     462.     118. o
  -9  45   1       5.      79.      83. <
  -8  45   1    1338.    1518.     144. o
  -7  45   1       7.    -257.      92. <
  -6  45   1      13.     131.      79. <
  -5  45   1      68.      79.      79. <
  -4  45   1    1894.    1767.     148. o
  -3  45   1     233.     227.      83. <
  -2  45   1    1904.    1854.     153. o
  -1  45   1      99.     140.      83. <
   0  45   1      81.     -17.      79. <
   1  45   1       7.      57.      79. <
   2  45   1    2137.    1810.     161. o
   3  45   1     154.     174.      83. <
   4  45   1     566.     742.     105. o
   5  45   1     414.     454.      87. o
   6  45   1      80.     196.      83. <
   7  45   1      91.     227.      83. <
   8  45   1    1913.    1605.     140. o
   9  45   1       0.    -144.      92. <
  10  45   1     157.     279.     105. <
  11  45   1     186.     161.      87. <
  12  45   1     534.     920.     127. o
  13  45   1       0.     -17.      87. <
  14  45   1     172.     218.      96. <
  15  45   1    2772.    1815.     480. o
 -13  46   1      13.    -144.     105. <
 -12  46   1     458.     441.     100. o
 -11  46   1     127.     131.      92. <
 -10  46   1     399.     401.     100. o
  -9  46   1     213.     179.      92. <
  -8  46   1    2908.    3128.     205. o
  -7  46   1    1748.    1933.     161. o
  -6  46   1      43.      57.      87. <
  -5  46   1      25.     201.      83. <
  -4  46   1     380.     384.      92. o
  -3  46   1     584.     663.     109. o
  -2  46   1     153.     192.      92. <
  -1  46   1     230.     183.      74. <
   0  46   1    1443.    1374.     140. o
   1  46   1     196.     279.      87. o
   2  46   1       0.     -61.      87. <
   3  46   1     908.     877.     118. o
   4  46   1     116.     -35.      79. <
   5  46   1      25.     -65.      87. <
   6  46   1     650.     650.     105. o
   7  46   1    1261.    1339.     135. o
   8  46   1      95.      -9.      96. <
   9  46   1      13.      96.      87. <
  10  46   1    2259.    2212.     174. o
  11  46   1     203.     327.      92. o
  12  46   1      92.     183.      96. <
  13  46   1     267.     257.      96. <
 -12  47   1      69.     275.     166. <
 -11  47   1      10.       9.      96. <
 -10  47   1       1.       0.      96. <
  -9  47   1    1643.    1767.     161. o
  -8  47   1      92.      31.      87. <
  -7  47   1     524.     432.     100. o
  -6  47   1     431.     615.     113. o
  -5  47   1    2164.    2487.     179. o
  -4  47   1     133.     297.     105. <
  -3  47   1      30.      31.      79. <
  -2  47   1    1871.    2002.     170. o
  -1  47   1      11.     118.      96. <
   0  47   1    2362.    2919.     196. o
   1  47   1     906.    1174.     127. o
   2  47   1      33.       4.      87. <
   3  47   1     413.     563.     109. o
   4  47   1    1372.    1562.     148. o
   5  47   1     566.     340.      83. o
   6  47   1     606.     768.     113. o
   7  47   1       3.     -57.      96. <
   8  47   1     320.     414.      92. o
   9  47   1      51.      57.      92. <
  10  47   1     400.     419.     105. o
  11  47   1      77.     -70.     100. <
  12  47   1       8.      74.     140. <
 -10  48   1      77.     270.     131. <
  -9  48   1       5.       0.      87. <
  -8  48   1     200.     214.     105. <
  -7  48   1     429.     681.     118. o
  -6  48   1      11.    -170.      96. <
  -5  48   1       0.      22.      83. <
  -4  48   1     312.     358.      92. o
  -3  48   1      15.      61.      87. <
  -2  48   1     682.     768.     118. o
  -1  48   1     139.     105.      79. <
   0  48   1    5699.    6278.     275. o
   1  48   1     339.     436.     109. o
   2  48   1     557.     807.     113. o
   3  48   1     648.     676.     109. o
   4  48   1    4173.    4546.     244. o
   5  48   1       0.     249.      96. <
   6  48   1      39.      44.      83. <
   7  48   1     435.     388.      96. o
   8  48   1     160.     131.      96. <
   9  48   1      87.     196.      92. <
  10  48   1     188.     462.     153. o
  -8  49   1      27.     275.     140. <
  -7  49   1     558.     646.     109. o
  -6  49   1      50.    -109.     100. <
  -5  49   1      21.      87.      87. <
  -4  49   1      60.      52.     109. <
  -3  49   1     446.     524.     118. o
  -2  49   1      37.     -57.      87. <
  -1  49   1     332.     275.      92. o
   0  49   1      24.     -57.      96. <
   1  49   1    2157.    2508.     183. o
   2  49   1      47.      79.      92. <
   3  49   1    1813.    1954.     166. o
   4  49   1      70.       4.     100. <
   5  49   1     342.     510.     100. o
   6  49   1      29.    -266.      96. <
   7  49   1    1438.    1265.     135. o
   8  49   1      61.     253.     161. <
  -4  50   1    1456.    1536.     174. o
  -3  50   1    1271.     986.     131. o
  -2  50   1       0.      65.      87. <
  -1  50   1       0.    -209.      96. <
   0  50   1     957.    1073.     127. o
   1  50   1      60.      79.      83. <
   2  50   1       0.    -122.      87. <
   3  50   1      38.    -157.     109. <
   4  50   1     265.     471.     161. <
 -24   0   2     277.     153.      26. o
 -22   0   2     300.     314.      44. o
 -20   0   2      16.      79.      31. <
 -18   0   2   10074.    8847.     205. o
 -16   0   2    2514.    2312.     100. o
 -14   0   2    1868.    1475.      74. o
 -12   0   2    1426.    1291.      65. o
 -10   0   2   78622.   75240.     449. o
  -8   0   2   90979.  100390.     524. o
  -6   0   2  136982.  147047.     654. o
   6   0   2   58703.   57428.     414. o
   8   0   2  230222.  232072.     925. o
  10   0   2    9792.    9122.     231. o
  12   0   2   13372.   14754.     270. o
  14   0   2    8187.    8053.     214. o
  16   0   2    6491.    6081.     196. o
  18   0   2    1809.    1405.     100. o
  20   0   2    4930.    5266.     205. o
  22   0   2    4146.    3822.     179. o
  24   0   2   22167.   23902.     462. o
  26   0   2    3916.    3970.     188. o
  28   0   2     363.     270.      48. o
 -25   1   2     917.     733.      57. o
 -24   1   2   16418.   14658.     279. o
 -23   1   2     138.     205.      39. o
 -22   1   2      59.      83.      22. o
 -21   1   2     534.     563.      39. o
 -20   1   2    4407.    4210.     100. o
 -19   1   2       9.     266.      35. o
 -18   1   2   43435.   43294.     318. o
 -17   1   2   36535.   35354.     284. o
 -16   1   2    2417.    2452.      74. o
 -15   1   2   13770.   13890.     166. o
 -14   1   2       3.       9.      13. <
 -13   1   2     198.     244.      22. o
 -12   1   2     359.     249.      22. o
 -11   1   2     190.     153.      17. o
 -10   1   2   28271.   26655.     188. o
  -9   1   2   14093.   13092.     122. o
  -8   1   2      50.     118.      13. o
  -7   1   2   94632.  104665.     489. o
  -6   1   2   25053.   25752.     227. o
  -5   1   2   31936.   34708.     249. o
  -4   1   2       0.       9.      13. <
   4   1   2   28082.   28278.     183. o
   5   1   2    7179.    6635.      92. o
   6   1   2      27.      83.      17. o
   7   1   2  141933.  140988.     484. o
   8   1   2   69340.   71358.     384. o
   9   1   2    3443.    4258.      92. o
  10   1   2   20929.   20914.     214. o
  11   1   2   21005.   20312.     222. o
  12   1   2   17543.   15688.     214. o
  13   1   2   40619.   40672.     332. o
  14   1   2    7078.    7024.     144. o
  15   1   2   17814.   17537.     231. o
  16   1   2     891.     968.      57. o
  17   1   2   37924.   37775.     358. o
  18   1   2    1247.    1933.      87. o
  19   1   2    1414.    1160.      65. o
  20   1   2     300.     157.      35. o
  21   1   2    5418.    5218.     144. o
  22   1   2    1716.    1776.      87. o
  23   1   2    1699.    1771.      87. o
  24   1   2   12733.   12935.     240. o
  25   1   2    7714.    7966.     188. o
  26   1   2    1529.    1649.      87. o
  27   1   2     232.     236.      44. o
  28   1   2    1254.    1156.     105. o
  29   1   2    5518.    4799.     174. o
 -26   2   2     550.     419.      48. o
 -25   2   2    1024.     964.      83. o
 -24   2   2    7489.    7599.     227. o
 -23   2   2       5.     -31.      35. <
 -22   2   2     231.     201.      48. o
 -21   2   2     561.     576.      52. o
 -20   2   2    1251.    1182.      57. o
 -19   2   2    3197.    3486.      92. o
 -18   2   2     318.     284.      31. o
 -17   2   2     158.     100.      22. o
 -16   2   2   13316.   13079.     166. o
 -15   2   2      75.      57.      17. o
 -14   2   2    7203.    6522.     113. o
 -13   2   2    1472.    1488.      52. o
 -12   2   2      60.      61.      17. o
 -11   2   2     296.     441.      26. o
 -10   2   2    6981.    7045.      96. o
  -9   2   2   22097.   21978.     318. o
  -8   2   2   31871.   32182.     314. o
  -7   2   2    2159.    1967.      74. o
  -6   2   2    3111.    3525.      96. o
  -5   2   2     452.     419.      31. o
  -4   2   2    2223.    2609.      74. o
  -3   2   2    1875.    2709.      70. o
   3   2   2    1180.    1064.      35. o
   4   2   2   30321.   31157.     201. o
   5   2   2    1409.    1527.      48. o
   6   2   2   93595.   95447.     388. o
   7   2   2   14658.   14933.     161. o
   8   2   2       0.      31.      17. <
   9   2   2    5134.    5697.     109. o
  10   2   2    2641.    2325.      74. o
  11   2   2   50215.   50143.     349. o
  12   2   2     192.     157.      26. o
  13   2   2     355.     454.      39. o
  14   2   2    4149.    3822.     105. o
  15   2   2    1213.     977.      57. o
  16   2   2    5028.    4712.     127. o
  17   2   2    8722.    9458.     179. o
  18   2   2    1998.    2138.      87. o
  19   2   2     684.     816.      57. o
  20   2   2     283.     257.      35. o
  21   2   2    2575.    2657.     105. o
  22   2   2    5058.    5335.     153. o
  23   2   2    1598.    1710.      87. o
  24   2   2    1149.    1248.      79. o
  25   2   2   12891.   13053.     240. o
  26   2   2     897.     995.      65. o
  27   2   2      51.      87.      31. <
  28   2   2      27.     105.      65. <
  29   2   2    3224.    3185.     170. o
  30   2   2    7582.    5601.     183. o
 -27   3   2     326.     318.      52. o
 -26   3   2    8715.    7988.     240. o
 -25   3   2    3296.    3023.     157. o
 -24   3   2    1860.    2050.     135. o
 -23   3   2   14031.   14270.     340. o
 -22   3   2    2870.    3106.     157. o
 -21   3   2     277.     244.      48. o
 -20   3   2    1705.    1845.     118. o
 -19   3   2    2473.    2818.     140. o
 -18   3   2    9140.    8188.     174. o
 -17   3   2   33070.   30250.     323. o
 -16   3   2      33.       4.      17. <
 -15   3   2    1705.    1632.      61. o
 -14   3   2    8551.    8023.     122. o
 -13   3   2    6470.    5911.     105. o
 -12   3   2   19867.   19365.     179. o
 -11   3   2    1404.    2015.      96. o
 -10   3   2   40268.   37478.     462. o
  -9   3   2   17821.   18432.     270. o
  -8   3   2     199.     166.      26. o
  -7   3   2   87252.   85331.     541. o
  -6   3   2    8385.    7975.     157. o
  -5   3   2    2342.    3058.      96. o
  -4   3   2     691.     951.      52. o
  -3   3   2   10882.   11635.     166. o
   3   3   2   13162.   13122.     131. o
   4   3   2   14485.   15151.     144. o
   5   3   2     833.    1012.      39. o
   6   3   2   24077.   23195.     227. o
   7   3   2    5437.    7656.     118. o
   8   3   2     510.     384.      31. o
   9   3   2   70729.   73561.     397. o
  10   3   2      14.      70.      22. o
  11   3   2   12858.   12097.     170. o
  12   3   2   12507.   12743.     183. o
  13   3   2   12002.   12075.     183. o
  14   3   2    5198.    5274.     135. o
  15   3   2     361.     144.      31. o
  16   3   2     334.     358.      35. o
  17   3   2    5227.    3856.     113. o
  18   3   2    7461.    7115.     161. o
  19   3   2   20609.   21167.     284. o
  20   3   2   19090.   19618.     279. o
  21   3   2     470.     476.      52. o
  22   3   2    1168.    1187.      74. o
  23   3   2    6485.    6648.     170. o
  24   3   2   21759.   21786.     310. o
  25   3   2     429.     532.      57. o
  26   3   2     719.     763.      61. o
  27   3   2     324.     323.      79. o
  28   3   2     592.     646.     100. o
  29   3   2      92.      52.      65. <
  30   3   2    1231.    1213.     109. o
 -28   4   2     322.     297.      57. o
 -27   4   2    3687.    3582.     174. o
 -26   4   2     687.     816.      92. o
 -25   4   2    5796.    5824.     231. o
 -24   4   2       7.      31.      57. <
 -23   4   2    7958.    8127.     270. o
 -22   4   2     348.     236.      57. o
 -21   4   2     286.     318.      57. o
 -20   4   2    1899.    2194.     135. o
 -19   4   2     503.     567.      70. o
 -18   4   2    1723.    1885.     118. o
 -17   4   2     181.     109.      44. <
 -16   4   2    1715.    1754.     109. o
 -15   4   2    3730.    3311.     144. o
 -14   4   2     334.     323.      52. o
 -13   4   2    1545.    1370.      87. o
 -12   4   2    1378.    1370.      87. o
 -11   4   2   17969.   22026.     388. o
 -10   4   2   50367.   50068.     493. o
  -9   4   2   39648.   41042.     428. o
  -8   4   2   36163.   35240.     388. o
  -7   4   2  186043.  182597.     855. o
  -6   4   2   14470.   15330.     236. o
  -5   4   2   61259.   66437.     480. o
  -4   4   2    4352.    5100.     127. o
  -3   4   2  725117.  777364.    1762. o
  -2   4   2    2692.    2740.      57. o
   2   4   2    3079.    3996.      74. o
   4   4   2    4768.    4799.      87. o
   5   4   2    4377.    4672.      87. o
   6   4   2   10433.    9929.     135. o
   7   4   2   26520.   34355.     257. o
   8   4   2    8836.    8677.     135. o
   9   4   2  371557.  414320.     964. o
  10   4   2     443.     340.      31. o
  11   4   2   77159.   77504.     445. o
  12   4   2    4956.    4807.     113. o
  13   4   2      23.      52.      22. <
  14   4   2       0.      39.      22. <
  15   4   2     699.     393.      39. o
  16   4   2    3976.    4000.     113. o
  17   4   2    1334.    1928.      83. o
  18   4   2     511.     497.      48. o
  19   4   2    5817.    5946.     148. o
  20   4   2       1.       0.      35. <
  21   4   2     624.     720.      52. o
  22   4   2      43.      57.      35. <
  23   4   2       0.      -4.      31. <
  24   4   2      76.      31.      39. <
  25   4   2   25267.   26624.     571. o
  26   4   2    1449.    1505.     140. o
  27   4   2     486.     528.     105. o
  28   4   2     738.     833.     118. o
  29   4   2     218.     222.      92. <
  30   4   2     136.     166.      79. <
  31   4   2      14.       4.      74. <
 -29   5   2     190.     153.      48. o
 -28   5   2       1.     -22.      52. <
 -27   5   2    1062.    1095.     109. o
 -26   5   2    1708.    1523.     135. o
 -25   5   2     836.     951.     100. o
 -24   5   2    1615.    1680.     135. o
 -23   5   2    2359.    2334.     153. o
 -22   5   2     432.     288.      52. o
 -21   5   2    2120.    1994.     135. o
 -20   5   2    1215.    1165.     105. o
 -19   5   2    4571.    4738.     201. o
 -18   5   2    1426.    1592.     118. o
 -17   5   2   18180.   16202.     349. o
 -16   5   2     650.     528.      70. o
 -15   5   2   45517.   47185.     571. o
 -14   5   2   13710.   13009.     297. o
 -13   5   2   16646.   16228.     318. o
 -12   5   2   77376.   78460.     785. o
 -11   5   2   23554.   25268.     375. o
 -10   5   2      11.      87.      35. <
  -9   5   2   33665.   36021.     423. o
  -8   5   2   10370.    9576.     214. o
  -7   5   2   28077.   24570.     332. o
  -6   5   2    2954.    3726.     127. o
  -5   5   2    3927.    3979.      74. o
  -4   5   2   10694.   10160.     118. o
  -3   5   2   54702.   58274.     284. o
  -2   5   2   16658.   17022.     157. o
  -1   5   2   14510.   15714.     153. o
   0   5   2    5081.    5187.      87. o
   1   5   2    5609.    6291.     100. o
   2   5   2     860.    1034.      44. o
   3   5   2   24360.   26210.     209. o
   4   5   2   14236.   15234.     166. o
   5   5   2     459.     585.      35. o
   6   5   2    1279.    1030.      48. o
   7   5   2   20029.   23082.     218. o
   8   5   2   23442.   23091.     227. o
   9   5   2  212192.  219500.     724. o
  10   5   2    5405.    5684.     118. o
  11   5   2     625.     864.      52. o
  12   5   2     191.     183.      31. o
  13   5   2   14843.   14549.     205. o
  14   5   2    1235.    1296.      65. o
  15   5   2    2212.    1409.      70. o
  16   5   2    3700.    3795.     122. o
  17   5   2   15254.   12900.     214. o
  18   5   2    4494.    4232.     127. o
  19   5   2    4509.    4114.     127. o
  20   5   2    5557.    5597.     148. o
  21   5   2    1941.    1819.      87. o
  22   5   2    2674.    2622.     109. o
  23   5   2   13308.   13537.     244. o
  24   5   2    7819.    6819.     170. o
  25   5   2    2141.    2155.     161. o
  26   5   2      30.      70.      74. <
  27   5   2     321.     270.      83. o
  28   5   2     708.     676.     113. o
  29   5   2    2628.    3132.     218. o
  30   5   2     503.     445.     100. o
  31   5   2    1655.    1889.     166. o
  32   5   2    4090.    3778.     183. o
 -30   6   2      47.      48.      44. <
 -29   6   2    1158.    1265.     122. o
 -28   6   2       0.     -44.      61. <
 -27   6   2    1008.    1152.     122. o
 -26   6   2       4.      17.      57. <
 -25   6   2     723.     541.      83. o
 -24   6   2   17324.   17921.     445. o
 -23   6   2      39.      35.      52. <
 -22   6   2     147.     166.      65. <
 -21   6   2     613.     606.      83. o
 -20   6   2    4874.    4581.     205. o
 -19   6   2    1742.    2094.     144. o
 -18   6   2      37.      83.      48. <
 -17   6   2     780.     619.      70. o
 -16   6   2     102.     157.      48. o
 -15   6   2    3025.    2809.     144. o
 -14   6   2      34.     -13.      35. <
 -13   6   2    6482.    6108.     236. o
 -12   6   2   32920.   31397.     449. o
 -11   6   2   21252.   19269.     345. o
 -10   6   2    2994.    2770.     127. o
  -9   6   2   26014.   26153.     384. o
  -8   6   2   39144.   39516.     262. o
  -7   6   2   20161.   19701.     183. o
  -6   6   2    5726.    5850.     100. o
  -5   6   2   50852.   51988.     292. o
  -4   6   2     305.     218.      22. o
  -3   6   2    9536.   10754.     135. o
  -2   6   2    3902.    4096.      83. o
  -1   6   2     739.    1086.      44. o
   0   6   2    4889.    5287.      96. o
   1   6   2   26448.   27327.     222. o
   2   6   2   20533.   22729.     205. o
   3   6   2     542.     484.      31. o
   4   6   2    7433.    7412.     122. o
   5   6   2   22898.   23213.     218. o
   6   6   2   28145.   27532.     244. o
   7   6   2    6310.    6923.     131. o
   8   6   2    1118.    1248.      57. o
   9   6   2    3985.    4424.     105. o
  10   6   2   12902.   13192.     188. o
  11   6   2   19251.   19906.     244. o
  12   6   2      91.      48.      26. <
  13   6   2    4726.    4921.     122. o
  14   6   2   20784.   21040.     257. o
  15   6   2    9427.   10147.     183. o
  16   6   2   12464.   11404.     196. o
  17   6   2    2255.    2827.     109. o
  18   6   2   12881.   13580.     227. o
  19   6   2     827.     964.      61. o
  20   6   2    1708.    1741.      83. o
  21   6   2    2406.    2094.      96. o
  22   6   2      51.     122.      44. <
  23   6   2    1745.    1758.      87. o
  24   6   2    2719.    2635.     192. o
  25   6   2    2117.    2129.     179. o
  26   6   2      16.     -22.      87. <
  27   6   2    3576.    3756.     236. o
  28   6   2     144.      96.      87. <
  29   6   2    1901.    2482.     201. o
  30   6   2    3454.    4027.     253. o
  31   6   2    1949.    2447.     201. o
  32   6   2    1141.    1274.     148. o
 -31   7   2    1053.     707.      92. o
 -30   7   2     600.     497.      87. o
 -29   7   2      71.     113.      79. <
 -28   7   2    3240.    3660.     218. o
 -27   7   2      26.      79.      74. <
 -26   7   2    1907.    1789.     157. o
 -25   7   2   12680.   12795.     393. o
 -24   7   2    3147.    3001.     192. o
 -23   7   2     387.     432.      87. o
 -22   7   2    1103.     920.     105. o
 -21   7   2    3194.    3137.     183. o
 -20   7   2    3588.    3468.     188. o
 -19   7   2    2909.    2783.     166. o
 -18   7   2     894.    1156.     109. o
 -17   7   2    1246.    1457.     118. o
 -16   7   2    4739.    4572.     196. o
 -15   7   2   19362.   18741.     388. o
 -14   7   2    4952.    4476.     188. o
 -13   7   2    3903.    3268.     157. o
 -12   7   2    5954.    5475.     192. o
 -11   7   2     304.     410.      31. o
 -10   7   2     108.     253.      26. o
  -9   7   2   12774.   12760.     161. o
  -8   7   2   97232.   98950.     445. o
  -7   7   2  126048.  122761.     489. o
  -6   7   2   22331.   23636.     214. o
  -5   7   2   46835.   45802.     297. o
  -4   7   2    1346.    1191.      48. o
  -3   7   2  122802.  131564.     506. o
  -2   7   2   14790.   16015.     174. o
  -1   7   2      34.      52.      22. <
   0   7   2     224.     170.      26. o
   1   7   2    3381.    2914.      79. o
   2   7   2    1373.    1296.      52. o
   3   7   2    4150.    3817.      92. o
   4   7   2     286.     297.      26. o
   5   7   2   32622.   35389.     284. o
   6   7   2   28307.   28339.     257. o
   7   7   2   41182.   45431.     336. o
   8   7   2    2761.    3084.      87. o
   9   7   2   59104.   58200.     393. o
  10   7   2    1550.    1348.      61. o
  11   7   2   43562.   45017.     362. o
  12   7   2     799.     794.      52. o
  13   7   2    4913.    5239.     131. o
  14   7   2    4842.    4572.     122. o
  15   7   2   27559.   27466.     305. o
  16   7   2     288.     183.      31. o
  17   7   2    6632.    6225.     153. o
  18   7   2   11265.   12202.     214. o
  19   7   2   19997.   20979.     288. o
  20   7   2     598.     550.      48. o
  21   7   2     851.     851.      61. o
  22   7   2    2579.    2548.     105. o
  23   7   2      31.     131.      35. o
  24   7   2     266.     144.      79. <
  25   7   2    2553.    2373.     192. o
  26   7   2     237.     332.      87. o
  27   7   2     187.     174.     100. <
  28   7   2      59.     -79.     100. <
  29   7   2     245.     270.     113. <
  30   7   2     116.      61.     100. <
  31   7   2     107.      17.     105. <
  32   7   2     812.    1195.     166. o
 -32   8   2    2017.    1701.     118. o
 -31   8   2     705.     886.     113. o
 -30   8   2    1547.    1824.     174. o
 -29   8   2     407.     366.     100. o
 -28   8   2     821.     807.     118. o
 -27   8   2     196.     153.      87. <
 -26   8   2       2.      44.      70. <
 -25   8   2    3254.    3473.     222. o
 -24   8   2     436.     401.      74. o
 -23   8   2     814.     890.     113. o
 -22   8   2     110.     113.      65. <
 -21   8   2     722.     628.      83. o
 -20   8   2       5.     113.      57. <
 -19   8   2    1897.    1745.     135. o
 -18   8   2   10251.   10178.     314. o
 -17   8   2      25.      22.      48. <
 -16   8   2     587.     654.      83. o
 -15   8   2      69.      31.      48. <
 -14   8   2      64.     135.      44. o
 -13   8   2    2326.    2325.     135. o
 -12   8   2   23648.   22436.     231. o
 -11   8   2    4371.    4568.     105. o
 -10   8   2     522.     702.      44. o
  -9   8   2    4661.    5117.     109. o
  -8   8   2  201331.  210234.     689. o
  -7   8   2      13.     -35.      26. <
  -6   8   2   14022.   16093.     192. o
  -5   8   2    4882.    4943.     105. o
  -4   8   2  108103.  118904.     510. o
  -3   8   2    2217.    2491.      70. o
  -2   8   2  136738.  184482.     641. o
  -1   8   2   10340.   10823.     157. o
   0   8   2    3538.    3010.      83. o
   1   8   2    3796.    3603.      96. o
   2   8   2 1376300. 1553860.    5645. o
   3   8   2    1494.    1413.      61. o
   4   8   2   19226.   25909.     253. o
   5   8   2   15206.   15395.     196. o
   6   8   2   15384.   16207.     205. o
   7   8   2    3685.    4014.     105. o
   8   8   2  140569.  146833.     637. o
   9   8   2   27997.   27606.     279. o
  10   8   2   29758.   29168.     297. o
  11   8   2    3917.    3861.     109. o
  12   8   2   19698.   19212.     249. o
  13   8   2     103.      44.      26. <
  14   8   2  100958.  102772.     598. o
  15   8   2    7202.    7312.     161. o
  16   8   2   16748.   15517.     240. o
  17   8   2    1983.    2168.      92. o
  18   8   2   12447.   11308.     209. o
  19   8   2      16.      17.      26. <
  20   8   2   10766.   10636.     209. o
  21   8   2     114.      92.      31. <
  22   8   2     345.     301.      44. o
  23   8   2       3.      -4.      74. <
  24   8   2   13697.   13162.     428. o
  25   8   2      56.     -31.      83. <
  26   8   2    2129.    2225.     192. o
  27   8   2     264.     349.     109. o
  28   8   2    1898.    2007.     196. o
  29   8   2     511.     737.     140. o
  30   8   2    1171.    1178.     170. o
  31   8   2     462.     567.     144. o
  32   8   2      21.     153.     118. <
 -32   9   2      53.     188.      83. <
 -31   9   2     893.    1309.     166. o
 -30   9   2    2131.    2700.     222. o
 -29   9   2    1144.    1431.     166. o
 -28   9   2    3814.    4288.     262. o
 -27   9   2      20.     -44.      79. <
 -26   9   2    4787.    4921.     270. o
 -25   9   2    4818.    4694.     257. o
 -24   9   2    2157.    1867.     166. o
 -23   9   2       7.     -13.      61. <
 -22   9   2    5125.    4598.     240. o
 -21   9   2     235.     170.      70. <
 -20   9   2   11617.   10819.     349. o
 -19   9   2    9190.    8974.     310. o
 -18   9   2    4330.    3939.     201. o
 -17   9   2     496.     353.      61. o
 -16   9   2    1209.    1082.     105. o
 -15   9   2   60446.   58597.     851. o
 -14   9   2   32362.   31968.     528. o
 -13   9   2   30867.   29181.     279. o
 -12   9   2    1198.     864.      48. o
 -11   9   2    9171.    9205.     153. o
 -10   9   2    4963.    4332.     105. o
  -9   9   2    6380.    6269.     127. o
  -8   9   2  217934.  231911.     763. o
  -7   9   2  112632.  114607.     532. o
  -6   9   2     761.     873.      44. o
  -5   9   2     918.     510.      35. o
  -4   9   2    3694.    4070.      96. o
  -3   9   2   21548.   22973.     240. o
  -2   9   2    3994.    5401.     113. o
  -1   9   2    2982.    1771.      65. o
   0   9   2   43118.   45784.     340. o
   1   9   2     335.     715.      44. o
   2   9   2    5683.    5706.     122. o
   3   9   2    6893.    6304.     131. o
   4   9   2    5075.    4253.     109. o
   5   9   2    6898.    5741.     127. o
   6   9   2    5334.    5261.     122. o
   7   9   2   19486.   21080.     249. o
   8   9   2   81973.   82809.     497. o
   9   9   2   86692.   84912.     541. o
  10   9   2   11140.   11652.     201. o
  11   9   2    1633.    1806.      74. o
  12   9   2   36032.   35611.     349. o
  13   9   2    9308.    8760.     174. o
  14   9   2   21580.   21459.     275. o
  15   9   2   15790.   16102.     244. o
  16   9   2   17959.   18497.     266. o
  17   9   2     418.     323.      44. o
  18   9   2    9521.   10300.     205. o
  19   9   2   12555.   12307.     249. o
  20   9   2     941.    1243.      74. o
  21   9   2    1475.    1248.      74. o
  22   9   2     210.     253.      39. o
  23   9   2     237.     148.      74. <
  24   9   2   14633.   13938.     454. o
  25   9   2    4052.    3595.     240. o
  26   9   2    2436.    2735.     218. o
  27   9   2     770.     873.     127. o
  28   9   2    2241.    2447.     214. o
  29   9   2      44.     249.     109. <
  30   9   2     608.    1043.     170. o
  31   9   2     511.     737.     157. o
  32   9   2    1052.    1379.     183. o
 -32  10   2     366.     441.     113. o
 -31  10   2     441.     637.     122. o
 -30  10   2      13.     231.     122. <
 -29  10   2     284.     270.     100. <
 -28  10   2     293.     401.     113. o
 -27  10   2     202.     301.     100. o
 -26  10   2       5.     -17.      70. <
 -25  10   2      74.      31.      79. <
 -24  10   2    1764.    1867.     166. o
 -23  10   2    3486.    3486.     218. o
 -22  10   2    1719.    1618.     148. o
 -21  10   2    1613.    1269.     127. o
 -20  10   2     236.     205.      61. o
 -19  10   2    9518.    9654.     332. o
 -18  10   2    8058.    8363.     301. o
 -17  10   2    3898.    3660.     196. o
 -16  10   2     469.     432.      70. o
 -15  10   2   50058.   50125.     803. o
 -14  10   2    4164.    3874.     105. o
 -13  10   2     140.     122.      31. o
 -12  10   2   11601.   11364.     179. o
 -11  10   2    2495.    2421.      83. o
 -10  10   2    1817.    2011.      74. o
  -9  10   2   16650.   18384.     227. o
  -8  10   2      13.     -48.      31. <
  -7  10   2   27706.   29238.     284. o
  -6  10   2   23099.   23802.     257. o
  -5  10   2   22719.   24360.     262. o
  -4  10   2   28813.   32064.     297. o
  -3  10   2    1416.    1575.      65. o
  -2  10   2     183.     135.      22. o
  -1  10   2   34699.   37605.     323. o
   0  10   2     327.     144.      26. o
   1  10   2   16150.   14828.     205. o
   2  10   2    8853.    7948.     153. o
   3  10   2   26563.   27170.     279. o
   4  10   2    3679.    3800.     105. o
   5  10   2    5442.    5811.     131. o
   6  10   2   27374.   27000.     288. o
   7  10   2   15837.   15046.     218. o
   8  10   2    1067.    1043.      57. o
   9  10   2   12341.   13088.     209. o
  10  10   2   25068.   23806.     284. o
  11  10   2   22202.   22100.     292. o
  12  10   2   16172.   16002.     240. o
  13  10   2   21028.   22031.     284. o
  14  10   2    6233.    6068.     153. o
  15  10   2    6109.    5222.     144. o
  16  10   2    1856.    1893.      87. o
  17  10   2    2721.    2727.     105. o
  18  10   2    1928.    1858.      87. o
  19  10   2    6097.    6064.     161. o
  20  10   2     788.     654.      57. o
  21  10   2    3472.    3285.     122. o
  22  10   2    3649.    3062.     118. o
  23  10   2     296.     227.      87. <
  24  10   2     391.     471.      92. o
  25  10   2    1664.    1501.     166. o
  26  10   2      83.      44.     100. <
  27  10   2    5251.    5095.     310. o
  28  10   2      22.     253.     113. <
  29  10   2    2975.    4035.     292. o
  30  10   2     364.     410.     157. <
  31  10   2    2818.    4227.     310. o
  32  10   2     253.     148.     170. <
 -32  11   2     629.     694.     153. o
 -31  11   2      81.      92.     118. <
 -30  11   2    3305.    3891.     284. o
 -29  11   2      34.      -9.     113. <
 -28  11   2     658.     449.     113. o
 -27  11   2     287.     441.     105. o
 -26  11   2     302.     153.      70. <
 -25  11   2     605.     545.     100. o
 -24  11   2      29.     -31.      74. <
 -23  11   2    2981.    2796.     201. o
 -22  11   2     785.     720.     113. o
 -21  11   2    3025.    2731.     192. o
 -20  11   2     796.     790.     105. o
 -19  11   2    2688.    2255.     161. o
 -18  11   2     329.     332.      74. o
 -17  11   2    2209.    1658.     140. o
 -16  11   2    4829.    4978.     266. o
 -15  11   2     541.     449.      39. o
 -14  11   2    4606.    4088.     113. o
 -13  11   2    7894.    8250.     161. o
 -12  11   2   25406.   25242.     279. o
 -11  11   2      10.       4.      26. <
 -10  11   2      45.      74.      22. o
  -9  11   2     431.     467.      35. o
  -8  11   2     141.     336.      35. o
  -7  11   2    9463.    9615.     170. o
  -6  11   2      20.     -74.      31. <
  -5  11   2   10762.   11299.     183. o
  -4  11   2   40733.   41204.     353. o
  -3  11   2    7267.    7416.     153. o
  -2  11   2   34708.   36824.     332. o
  -1  11   2     113.     127.      31. o
   0  11   2   27481.   24984.     279. o
   1  11   2    1145.     873.      57. o
   2  11   2   14035.   12154.     196. o
   3  11   2    2456.    2273.      87. o
   4  11   2   16286.   17594.     236. o
   5  11   2    9528.    8948.     170. o
   6  11   2   11195.   11469.     196. o
   7  11   2    3251.    3385.     109. o
   8  11   2   13058.   13882.     218. o
   9  11   2   11559.   11500.     201. o
  10  11   2   23339.   23906.     292. o
  11  11   2    5009.    5575.     144. o
  12  11   2    7418.    8114.     183. o
  13  11   2   10514.   10304.     201. o
  14  11   2    5764.    5702.     148. o
  15  11   2   14708.   14933.     244. o
  16  11   2    3053.    3080.     113. o
  17  11   2    5044.    5013.     144. o
  18  11   2    1547.    1675.      87. o
  19  11   2     861.     838.      65. o
  20  11   2     333.     292.      48. o
  21  11   2     437.     480.      57. o
  22  11   2       3.      22.      35. <
  23  11   2    7430.    6670.     318. o
  24  11   2    8254.    7202.     340. o
  25  11   2      23.       4.      79. <
  26  11   2      93.     231.      96. <
  27  11   2     360.     384.     109. o
  28  11   2      64.      61.     100. <
  29  11   2     945.    1139.     179. o
  30  11   2    2917.    3625.     297. o
  31  11   2     736.    1269.     209. o
  32  11   2    1726.    2378.     284. o
 -32  12   2       9.     270.     170. <
 -31  12   2    4946.    7268.     388. o
 -30  12   2    3759.    5200.     327. o
 -29  12   2       2.    -131.     105. <
 -28  12   2    1867.    2046.     205. o
 -27  12   2    1182.    1431.     166. o
 -26  12   2     566.     667.     118. o
 -25  12   2    3301.    3259.     236. o
 -24  12   2       8.     -44.      79. <
 -23  12   2     566.     593.     100. o
 -22  12   2    5378.    5322.     275. o
 -21  12   2    1406.    1291.     140. o
 -20  12   2     982.     650.      96. o
 -19  12   2    1327.    1195.     127. o
 -18  12   2    2794.    3019.     192. o
 -17  12   2    1991.    1693.     144. o
 -16  12   2     675.     593.      48. o
 -15  12   2    4610.    4659.     127. o
 -14  12   2    9552.    9506.     179. o
 -13  12   2     168.     218.      35. o
 -12  12   2     684.     733.      48. o
 -11  12   2   16016.   17411.     240. o
 -10  12   2     210.     257.      39. o
  -9  12   2  144430.  153621.     720. o
  -8  12   2     420.     380.      39. o
  -7  12   2   53458.   52459.     419. o
  -6  12   2   30165.   30494.     318. o
  -5  12   2     157.      39.      26. <
  -4  12   2     863.     628.      48. o
  -3  12   2  550068.  627516.    1444. o
  -2  12   2    2353.    2849.      96. o
  -1  12   2   32254.   34808.     340. o
   0  12   2     364.     428.      44. o
   1  12   2     371.     100.      22. o
   2  12   2   20701.   21577.     270. o
   3  12   2  173653.  175979.     781. o
   4  12   2   12923.   13532.     218. o
   5  12   2     526.     209.      31. o
   6  12   2    3064.    3333.     109. o
   7  12   2   33245.   33692.     349. o
   8  12   2     508.     615.      48. o
   9  12   2   53764.   54357.     454. o
  10  12   2   14422.   14658.     236. o
  11  12   2   14997.   16072.     249. o
  12  12   2   26784.   26808.     345. o
  13  12   2   28375.   29438.     345. o
  14  12   2   20921.   21302.     297. o
  15  12   2    3586.    3852.     127. o
  16  12   2       4.      48.      39. <
  17  12   2      84.     100.      35. <
  18  12   2    1032.    1016.      70. o
  19  12   2    4829.    4951.     153. o
  20  12   2      56.      44.      31. <
  21  12   2     202.     153.      35. o
  22  12   2    3876.    3128.     153. o
  23  12   2     765.     894.     131. o
  24  12   2    5072.    5152.     292. o
  25  12   2    5723.    5292.     301. o
  26  12   2     188.     157.      74. <
  27  12   2    1066.     925.     153. o
  28  12   2     140.      48.     100. <
  29  12   2    1287.    1579.     196. o
  30  12   2      58.     227.     122. <
  31  12   2      13.     -35.     157. <
 -31  13   2     823.    1357.     209. o
 -30  13   2    1045.    1217.     174. o
 -29  13   2     652.     676.     127. o
 -28  13   2     241.     436.     131. o
 -27  13   2    1815.    1941.     201. o
 -26  13   2     633.     598.     122. o
 -25  13   2     352.     336.      96. o
 -24  13   2     316.     305.     100. o
 -23  13   2     213.      74.      79. <
 -22  13   2     458.     615.     105. o
 -21  13   2    3307.    3106.     214. o
 -20  13   2       0.     -57.      74. <
 -19  13   2    3069.    2871.     196. o
 -18  13   2      51.      65.      65. <
 -17  13   2    4924.    4022.     257. o
 -16  13   2    4731.    4485.     127. o
 -15  13   2    3209.    3368.     113. o
 -14  13   2   40876.   41378.     388. o
 -13  13   2   28472.   29342.     327. o
 -12  13   2   39924.   40218.     380. o
 -11  13   2   17729.   18549.     257. o
 -10  13   2    3568.    3224.     109. o
  -9  13   2   57913.   60386.     471. o
  -8  13   2   11039.   11508.     201. o
  -7  13   2       3.    -183.      44. <
  -6  13   2    1568.    1946.      83. o
  -5  13   2    2536.    2683.     100. o
  -4  13   2    3473.    3211.     105. o
  -3  13   2    3122.    4096.     135. o
  -2  13   2   14892.   16163.     240. o
  -1  13   2    2567.    2827.     105. o
   0  13   2    1308.    1492.      79. o
   1  13   2    1773.    1728.      79. o
   2  13   2    3166.    3939.     118. o
   3  13   2     207.     183.      39. o
   4  13   2   61346.   66109.     497. o
   5  13   2    1589.    2068.      87. o
   6  13   2    4990.    4917.     135. o
   7  13   2   10061.   10317.     201. o
   8  13   2    9000.    9065.     188. o
   9  13   2    5182.    4890.     140. o
  10  13   2      24.      61.      35. <
  11  13   2   18899.   19370.     284. o
  12  13   2   15297.   14540.     249. o
  13  13   2   85616.   87019.     641. o
  14  13   2     312.     196.      39. o
  15  13   2   25489.   24936.     332. o
  16  13   2     839.     798.      61. o
  17  13   2    7355.    7848.     188. o
  18  13   2     427.     401.      52. o
  19  13   2   16709.   16477.     279. o
  20  13   2    1510.    1492.      87. o
  21  13   2   10796.   10304.     244. o
  22  13   2    1326.    1056.      74. o
  23  13   2    2624.    2447.     201. o
  24  13   2    3808.    3542.     249. o
  25  13   2    1146.    1038.     140. o
  26  13   2    1439.    1409.     170. o
  27  13   2    1031.    1174.     166. o
  28  13   2     242.     231.     127. <
  29  13   2    3329.    4293.     318. o
  30  13   2     270.     262.     131. <
  31  13   2     607.     942.     183. o
 -31  14   2     372.     497.     153. o
 -30  14   2    1153.    1265.     183. o
 -29  14   2     294.     436.     135. o
 -28  14   2    3709.    3739.     292. o
 -27  14   2    4807.    4624.     292. o
 -26  14   2     661.     598.     127. o
 -25  14   2     705.     820.     135. o
 -24  14   2    2043.    1989.     192. o
 -23  14   2    1258.    1248.     135. o
 -22  14   2     895.     781.     131. o
 -21  14   2      13.     -17.      70. <
 -20  14   2    9467.    8533.     349. o
 -19  14   2     331.     327.      70. o
 -18  14   2    7510.    7399.     310. o
 -17  14   2     612.     493.      44. o
 -16  14   2    1053.     982.      65. o
 -15  14   2    1891.    1920.      92. o
 -14  14   2    6176.    6539.     157. o
 -13  14   2      69.      22.      26. <
 -12  14   2   19657.   19675.     275. o
 -11  14   2    6914.    6880.     161. o
 -10  14   2     178.     148.      31. o
  -9  14   2    5796.    5479.     144. o
  -8  14   2    7118.    7015.     166. o
  -7  14   2   32978.   33225.     358. o
  -6  14   2    7381.    7661.     170. o
  -5  14   2    8340.    9632.     192. o
  -4  14   2    3863.    4245.     127. o
  -3  14   2    4270.    4293.     127. o
  -2  14   2    2665.    2626.     100. o
  -1  14   2    3811.    4136.     127. o
   0  14   2    4532.    4768.     135. o
   1  14   2    2315.    2151.      92. o
   2  14   2    9847.    9711.     196. o
   3  14   2    1856.    1911.      87. o
   4  14   2    9415.    9890.     196. o
   5  14   2    6872.    6631.     161. o
   6  14   2    6460.    6038.     153. o
   7  14   2      82.     109.      35. o
   8  14   2    9775.   10003.     205. o
   9  14   2    8893.    8974.     196. o
  10  14   2     121.     201.      35. o
  11  14   2    1407.    1684.      87. o
  12  14   2    9889.   10191.     214. o
  13  14   2     728.     650.      48. o
  14  14   2   33609.   34616.     419. o
  15  14   2    2601.    2779.     113. o
  16  14   2    6724.    6596.     174. o
  17  14   2    2624.    2827.     118. o
  18  14   2     453.     489.      57. o
  19  14   2      36.     100.      35. <
  20  14   2     100.     122.      44. <
  21  14   2     199.     135.      39. o
  22  14   2     411.     371.      52. o
  23  14   2    2656.    2159.     192. o
  24  14   2    1141.     868.     135. o
  25  14   2    1280.    1156.     153. o
  26  14   2    3853.    3699.     266. o
  27  14   2     325.     384.     113. o
  28  14   2       7.     105.     109. <
  29  14   2    2211.    1898.     222. o
  30  14   2    3866.    4851.     349. o
  31  14   2    1408.    1570.     222. o
 -31  15   2    2794.    3717.     314. o
 -30  15   2      38.     127.     148. <
 -29  15   2       5.     -96.     140. <
 -28  15   2    2155.    2622.     244. o
 -27  15   2     249.     393.     113. o
 -26  15   2    1923.    1893.     201. o
 -25  15   2     586.     611.     122. o
 -24  15   2    1509.    1274.     166. o
 -23  15   2    1159.     877.     122. o
 -22  15   2      47.     127.      83. <
 -21  15   2     154.     183.      92. <
 -20  15   2    4016.    3874.     240. o
 -19  15   2     626.     449.      96. o
 -18  15   2    3944.    3316.     122. o
 -17  15   2    2074.    2002.      92. o
 -16  15   2     447.     366.      44. o
 -15  15   2    6001.    6042.     161. o
 -14  15   2     282.     196.      35. o
 -13  15   2     329.     192.      39. o
 -12  15   2     654.     602.      48. o
 -11  15   2    8842.    9598.     201. o
 -10  15   2     973.     912.      61. o
  -9  15   2    3886.    3612.     122. o
  -8  15   2    1145.    1300.      79. o
  -7  15   2      46.    -113.      39. <
  -6  15   2   24453.   24125.     314. o
  -5  15   2   38411.   37365.     393. o
  -4  15   2    6420.    6526.     166. o
  -3  15   2   80048.   81496.     580. o
  -2  15   2     266.     266.      35. o
  -1  15   2    3565.    4009.     127. o
   0  15   2    2855.    2692.     105. o
   1  15   2   12950.   13559.     236. o
   2  15   2    9845.   10344.     209. o
   3  15   2    4938.    4698.     140. o
   4  15   2   13138.   12773.     236. o
   5  15   2   22812.   24500.     323. o
   6  15   2     635.     663.      52. o
   7  15   2     728.     886.      61. o
   8  15   2     359.     362.      44. o
   9  15   2   19930.   20063.     301. o
  10  15   2      64.      22.      31. <
  11  15   2    1709.    1780.      92. o
  12  15   2    9411.    9798.     214. o
  13  15   2       2.      44.      31. <
  14  15   2     870.     881.      70. o
  15  15   2    8802.    9305.     214. o
  16  15   2    1591.    1409.      87. o
  17  15   2    6188.    5968.     174. o
  18  15   2    3797.    3704.     140. o
  19  15   2     302.     349.      52. o
  20  15   2    1564.    1584.      92. o
  21  15   2     579.     419.      44. o
  22  15   2     110.     157.      48. o
  23  15   2     757.     637.     127. o
  24  15   2     118.      48.      92. <
  25  15   2    2671.    2146.     205. o
  26  15   2      74.     323.     109. <
  27  15   2    3042.    3612.     275. o
  28  15   2     541.     428.     135. o
  29  15   2    3732.    4057.     314. o
  30  15   2      51.     236.     157. <
  31  15   2      13.      61.     144. <
 -31  16   2      42.    -100.     153. <
 -30  16   2     296.     336.     135. <
 -29  16   2     875.     537.     148. o
 -28  16   2       4.      74.     109. <
 -27  16   2     334.     240.     122. <
 -26  16   2    5025.    5026.     318. o
 -25  16   2     343.     231.     109. <
 -24  16   2    1294.    1174.     161. o
 -23  16   2     342.     266.      74. o
 -22  16   2     897.     763.     113. o
 -21  16   2       6.     -61.      70. <
 -20  16   2     770.     720.     113. o
 -19  16   2     169.      92.      65. <
 -18  16   2    8748.    7643.     188. o
 -17  16   2     593.     611.      57. o
 -16  16   2     270.     179.      39. o
 -15  16   2      92.      79.      35. <
 -14  16   2    1801.    1780.      92. o
 -13  16   2   26154.   26328.     345. o
 -12  16   2    5895.    5942.     161. o
 -11  16   2    4099.    4345.     140. o
 -10  16   2   28171.   29569.     362. o
  -9  16   2     796.    1034.      70. o
  -8  16   2     303.      96.      26. o
  -7  16   2    4613.    4733.     144. o
  -6  16   2    5416.    5532.     157. o
  -5  16   2    6927.    6731.     170. o
  -4  16   2    9391.    9166.     201. o
  -3  16   2    4994.    5484.     153. o
  -2  16   2    6511.    6395.     166. o
  -1  16   2   29155.   29652.     362. o
   0  16   2  792628.  872226.    2098. o
   1  16   2    5396.    5780.     161. o
   2  16   2   17531.   16220.     270. o
   3  16   2    4173.    4293.     135. o
   4  16   2   26880.   33151.     384. o
   5  16   2     452.     641.      57. o
   6  16   2    1833.    1793.      92. o
   7  16   2    3274.    3442.     127. o
   8  16   2   21919.   22550.     323. o
   9  16   2   25946.   26136.     353. o
  10  16   2    5229.    5087.     157. o
  11  16   2     778.     877.      70. o
  12  16   2   10874.   11364.     236. o
  13  16   2    7554.    7739.     196. o
  14  16   2   26229.   27069.     393. o
  15  16   2    2997.    2805.     127. o
  16  16   2     191.     140.      39. o
  17  16   2     269.     231.      44. o
  18  16   2     144.     170.      44. o
  19  16   2    1176.    1256.      87. o
  20  16   2    8142.    7844.     205. o
  21  16   2    1414.    1505.      92. o
  22  16   2    1358.    1104.      79. o
  23  16   2     154.     148.      87. <
  24  16   2   14316.   12848.     489. o
  25  16   2     580.     510.     113. o
  26  16   2     607.     519.     118. o
  27  16   2    1043.     899.     140. o
  28  16   2     263.     249.     113. <
  29  16   2    1186.    1483.     209. o
  30  16   2      36.       9.     157. <
  31  16   2     592.     345.     157. <
 -31  17   2     349.     659.     192. o
 -30  17   2    3524.    4458.     358. o
 -29  17   2      67.    -183.     157. <
 -28  17   2    1220.    1370.     196. o
 -27  17   2     960.     986.     144. o
 -26  17   2     165.     118.     100. <
 -25  17   2    2021.    1754.     192. o
 -24  17   2    2562.    2164.     214. o
 -23  17   2      60.      -9.      87. <
 -22  17   2    5623.    4890.     288. o
 -21  17   2     151.     345.      87. o
 -20  17   2    2045.    1697.     166. o
 -19  17   2    2917.    2351.     105. o
 -18  17   2    1127.    1108.      74. o
 -17  17   2     750.     676.      61. o
 -16  17   2    5091.    5270.     157. o
 -15  17   2    2242.    2173.     100. o
 -14  17   2   29074.   29207.     371. o
 -13  17   2   13778.   13642.     253. o
 -12  17   2    3202.    3067.     122. o
 -11  17   2     741.     955.      70. o
 -10  17   2    3302.    3036.     118. o
  -9  17   2    8270.    7927.     192. o
  -8  17   2   20238.   21145.     314. o
  -7  17   2    1713.    1749.      92. o
  -6  17   2    8831.    8651.     201. o
  -5  17   2   17466.   16569.     279. o
  -4  17   2    7112.    6910.     179. o
  -3  17   2   43859.   46356.     462. o
  -2  17   2     261.     240.      39. o
  -1  17   2   21899.   23702.     332. o
   0  17   2   29090.   45379.     476. o
   1  17   2   22783.   23846.     336. o
   2  17   2       0.      52.      39. <
   3  17   2   45649.   46033.     467. o
   4  17   2      29.     -92.      39. <
   5  17   2     270.     353.      48. o
   6  17   2     533.     441.      52. o
   7  17   2   25917.   24714.     345. o
   8  17   2   50670.   51879.     506. o
   9  17   2    1201.    1261.      79. o
  10  17   2    5102.    5532.     166. o
  11  17   2    1816.    1684.      92. o
  12  17   2   20716.   20936.     327. o
  13  17   2   25856.   25272.     362. o
  14  17   2     376.     366.      52. o
  15  17   2    3604.    3699.     148. o
  16  17   2    1412.    1653.     100. o
  17  17   2    3718.    3603.     144. o
  18  17   2    2177.    2138.     109. o
  19  17   2     749.     720.      65. o
  20  17   2    1776.    1994.     109. o
  21  17   2    3437.    3289.     135. o
  22  17   2    1488.    1501.      96. o
  23  17   2      29.     105.      83. <
  24  17   2    2580.    2273.     205. o
  25  17   2      21.      83.      83. <
  26  17   2     129.     -22.      87. <
  27  17   2     376.     410.     135. o
  28  17   2      58.     209.     122. <
  29  17   2     719.     659.     157. o
  30  17   2    1211.    1898.     249. o
 -30  18   2     467.     462.     174. <
 -29  18   2    1436.    1601.     214. o
 -28  18   2     146.     279.     140. <
 -27  18   2     179.     318.     127. <
 -26  18   2     313.     209.     127. <
 -25  18   2      43.      79.     105. <
 -24  18   2     410.     314.      96. o
 -23  18   2     132.      96.      83. <
 -22  18   2      48.      79.      87. <
 -21  18   2      14.      65.      79. <
 -20  18   2    3590.    3141.     236. o
 -19  18   2    1448.    1392.      87. o
 -18  18   2    8449.    8005.     196. o
 -17  18   2    1924.    2024.     105. o
 -16  18   2    3066.    2914.     122. o
 -15  18   2    4068.    4380.     148. o
 -14  18   2     502.     406.      48. o
 -13  18   2    4191.    4515.     153. o
 -12  18   2   11660.   11582.     240. o
 -11  18   2    1097.     999.      74. o
 -10  18   2   12941.   13175.     257. o
  -9  18   2      19.      -4.      35. <
  -8  18   2    1525.    1906.      96. o
  -7  18   2   33669.   33587.     406. o
  -6  18   2   28276.   29281.     380. o
  -5  18   2       2.    -113.      39. <
  -4  18   2    1802.    1614.      92. o
  -3  18   2    2962.    2932.     122. o
  -2  18   2      99.      44.      39. <
  -1  18   2    2462.    2465.     109. o
   0  18   2   27277.   27444.     366. o
   1  18   2   42730.   45353.     471. o
   2  18   2   16090.   16578.     284. o
   3  18   2    4915.    5013.     161. o
   4  18   2    2669.    2779.     118. o
   5  18   2    2407.    2295.     109. o
   6  18   2   15956.   16831.     292. o
   7  18   2      71.     -39.      39. <
   8  18   2     206.      39.      44. <
   9  18   2    3606.    3747.     140. o
  10  18   2   10323.   10605.     236. o
  11  18   2    6546.    7076.     192. o
  12  18   2     414.     227.      35. o
  13  18   2    3776.    3617.     140. o
  14  18   2     150.      96.      44. <
  15  18   2     973.    1182.      87. o
  16  18   2     530.     628.      65. o
  17  18   2      81.     153.      44. o
  18  18   2     976.    1178.      83. o
  19  18   2    4125.    3800.     148. o
  20  18   2    2818.    2823.     127. o
  21  18   2    1653.    1697.     105. o
  22  18   2    3638.    3416.     140. o
  23  18   2     461.     458.     105. o
  24  18   2     618.     768.     140. o
  25  18   2    2259.    2434.     218. o
  26  18   2    5938.    5235.     332. o
  27  18   2     550.     489.     113. o
  28  18   2     873.     920.     170. o
  29  18   2    4181.    4842.     362. o
  30  18   2     278.     148.     161. <
 -30  19   2    4826.    5549.     388. o
 -29  19   2      57.     222.     144. <
 -28  19   2    2273.    2242.     244. o
 -27  19   2     320.     257.     105. <
 -26  19   2      25.     -83.     118. <
 -25  19   2     632.     685.     135. o
 -24  19   2       0.      -4.      96. <
 -23  19   2    2831.    2299.     205. o
 -22  19   2       4.     100.      83. <
 -21  19   2     311.     266.      92. <
 -20  19   2    1484.    1496.     140. o
 -19  19   2     378.     428.      61. o
 -18  19   2    1249.    1222.      83. o
 -17  19   2    1911.    1963.     105. o
 -16  19   2    1586.    1828.     100. o
 -15  19   2     196.      96.      39. <
 -14  19   2       0.       0.      39. <
 -13  19   2    1515.    1732.      96. o
 -12  19   2     780.     768.      61. o
 -11  19   2    7765.    8450.     209. o
 -10  19   2    1271.    1344.      87. o
  -9  19   2      60.      87.      39. <
  -8  19   2     804.     593.      57. o
  -7  19   2    3515.    3477.     131. o
  -6  19   2     255.      39.      39. <
  -5  19   2     487.     558.      61. o
  -4  19   2    2518.    2434.     113. o
  -3  19   2     246.     231.      44. o
  -2  19   2   10964.   10562.     236. o
  -1  19   2    9035.    8891.     214. o
   0  19   2   12092.   13074.     262. o
   1  19   2      94.     349.      61. o
   2  19   2     500.     541.      61. o
   3  19   2    2199.    2447.     113. o
   4  19   2    1713.    1614.      92. o
   5  19   2     595.     585.      57. o
   6  19   2   13715.   13921.     270. o
   7  19   2       0.       4.      39. <
   8  19   2   11512.   11822.     253. o
   9  19   2    3919.    4070.     153. o
  10  19   2    2186.    2186.     113. o
  11  19   2    3457.    4088.     148. o
  12  19   2    9178.    9244.     231. o
  13  19   2    2191.    1946.     105. o
  14  19   2    9961.    9288.     231. o
  15  19   2     717.     532.      61. o
  16  19   2      21.      48.      48. <
  17  19   2     778.     798.      74. o
  18  19   2    4530.    4376.     161. o
  19  19   2    1878.    1832.     105. o
  20  19   2     157.     153.      44. o
  21  19   2     776.     768.      70. o
  22  19   2    3208.    2849.     131. o
  23  19   2     862.     702.      65. o
  24  19   2    7937.    6513.     358. o
  25  19   2    5710.    5170.     336. o
  26  19   2     391.     297.     118. <
  27  19   2     201.     192.     105. <
  28  19   2     997.     750.     140. o
  29  19   2     218.     118.     153. <
  30  19   2    2159.    2364.     262. o
 -30  20   2    1186.     995.     170. o
 -29  20   2     123.      -9.     122. <
 -28  20   2     749.     410.     153. <
 -27  20   2     687.     606.     135. o
 -26  20   2     903.     829.     157. o
 -25  20   2    8574.    8106.     410. o
 -24  20   2     663.     524.     118. o
 -23  20   2       8.     -44.      79. <
 -22  20   2    1387.    1147.     148. o
 -21  20   2    6232.    5427.     310. o
 -20  20   2    1133.     934.      74. o
 -19  20   2    5980.    6003.     183. o
 -18  20   2     133.     140.      44. o
 -17  20   2    3311.    3446.     140. o
 -16  20   2    1615.    1815.     100. o
 -15  20   2    1066.    1160.      83. o
 -14  20   2      36.     109.      39. <
 -13  20   2    1307.    1191.      87. o
 -12  20   2     511.     480.      52. o
 -11  20   2    1904.    2068.     109. o
 -10  20   2    4542.    5122.     170. o
  -9  20   2    1814.    1339.      92. o
  -8  20   2   12741.   13184.     266. o
  -7  20   2   57464.   58606.     567. o
  -6  20   2    1486.    1710.      96. o
  -5  20   2     390.     166.      39. o
  -4  20   2     628.     611.      57. o
  -3  20   2    6768.    7883.     209. o
  -2  20   2    2235.    2203.     109. o
  -1  20   2   13309.   14318.     279. o
   0  20   2      91.     144.      39. o
   1  20   2   23855.   24090.     362. o
   2  20   2     187.      83.      39. <
   3  20   2   48913.   53929.     541. o
   4  20   2   12685.   12555.     262. o
   5  20   2   12764.   13637.     275. o
   6  20   2      49.      13.      35. <
   7  20   2     792.     715.      65. o
   8  20   2    4529.    4664.     161. o
   9  20   2    1735.    1697.      96. o
  10  20   2      87.      92.      44. <
  11  20   2   15759.   16826.     314. o
  12  20   2       6.    -113.      44. <
  13  20   2    8169.    8210.     218. o
  14  20   2    3446.    3590.     148. o
  15  20   2    1128.    1038.      79. o
  16  20   2      72.     118.      48. <
  17  20   2      55.     127.      48. <
  18  20   2    1290.    1195.      87. o
  19  20   2    1348.    1479.     100. o
  20  20   2       1.     -22.      48. <
  21  20   2     107.     192.      61. o
  22  20   2     531.     567.      65. o
  23  20   2     691.     558.      61. o
  24  20   2     936.     615.     140. o
  25  20   2      21.    -105.     109. <
  26  20   2       0.      22.     105. <
  27  20   2      73.     -57.     118. <
  28  20   2      44.     100.     131. <
  29  20   2     639.     724.     188. o
  30  20   2       5.    -323.     179. <
 -30  21   2     317.     689.     318. <
 -29  21   2    1180.    1200.     201. o
 -28  21   2      20.    -109.     127. <
 -27  21   2    1090.     968.     153. o
 -26  21   2     221.      96.     131. <
 -25  21   2     615.     340.     118. <
 -24  21   2      93.      65.     109. <
 -23  21   2     301.     336.     113. <
 -22  21   2    1351.     995.     153. o
 -21  21   2    2226.    1728.     188. o
 -20  21   2    3128.    3032.     135. o
 -19  21   2     348.     454.      61. o
 -18  21   2     497.     493.      61. o
 -17  21   2      76.      83.      48. <
 -16  21   2       9.       0.      48. <
 -15  21   2     802.     842.      74. o
 -14  21   2    3761.    3477.     144. o
 -13  21   2    1480.    1523.      96. o
 -12  21   2    1803.    1946.     109. o
 -11  21   2     135.     127.      39. o
 -10  21   2     801.     982.      79. o
  -9  21   2   16644.   16708.     310. o
  -8  21   2    4055.    4157.     157. o
  -7  21   2    7532.    7739.     209. o
  -6  21   2    1999.    2037.     109. o
  -5  21   2     837.     711.      70. o
  -4  21   2   12624.   11548.     253. o
  -3  21   2    5840.    5763.     183. o
  -2  21   2   54776.   56036.     567. o
  -1  21   2    2183.    2578.     122. o
   0  21   2    1725.    1858.     105. o
   1  21   2       6.     292.      52. o
   2  21   2   35339.   36492.     458. o
   3  21   2   36008.   36383.     458. o
   4  21   2    1770.    1405.      92. o
   5  21   2     162.     301.      52. o
   6  21   2    5837.    5492.     179. o
   7  21   2    1177.    1200.      87. o
   8  21   2   16899.   16796.     314. o
   9  21   2    9834.    9659.     240. o
  10  21   2     283.     174.      44. o
  11  21   2    4770.    5492.     179. o
  12  21   2     287.     161.      44. o
  13  21   2    5703.    5571.     183. o
  14  21   2      48.     -92.      44. <
  15  21   2    3678.    3477.     148. o
  16  21   2    2952.    3128.     153. o
  17  21   2     237.     179.      52. o
  18  21   2     210.     109.      44. <
  19  21   2    2107.    1920.     113. o
  20  21   2      16.     -39.      52. <
  21  21   2    3040.    3084.     140. o
  22  21   2     816.     938.      79. o
  23  21   2    1814.    1348.      96. o
  24  21   2     301.     301.     113. <
  25  21   2     255.      48.     113. <
  26  21   2    3302.    3137.     275. o
  27  21   2      14.     -61.     113. <
  28  21   2    1768.    1758.     214. o
  29  21   2    3524.    4214.     349. o
 -29  22   2     263.     380.     161. <
 -28  22   2       2.     -52.     122. <
 -27  22   2    1259.     916.     148. o
 -26  22   2       3.    -188.     118. <
 -25  22   2       2.      61.     109. <
 -24  22   2    1455.    1317.     174. o
 -23  22   2     219.     301.     122. <
 -22  22   2      27.     -79.      83. <
 -21  22   2     105.     113.      57. <
 -20  22   2     222.     205.      48. o
 -19  22   2     772.     667.      70. o
 -18  22   2      92.      57.      48. <
 -17  22   2    1135.    1030.      83. o
 -16  22   2     552.     480.      61. o
 -15  22   2      40.      39.      35. <
 -14  22   2      55.      44.      44. <
 -13  22   2     300.     262.      44. o
 -12  22   2    2060.    2059.     113. o
 -11  22   2    1875.    2011.     109. o
 -10  22   2     192.     127.      44. <
  -9  22   2      88.      -4.      39. <
  -8  22   2     479.     467.      52. o
  -7  22   2      52.     -52.      44. <
  -6  22   2     531.     349.      48. o
  -5  22   2    8661.    8751.     227. o
  -4  22   2     208.     109.      44. <
  -3  22   2     999.     877.      70. o
  -2  22   2     110.     401.      61. o
  -1  22   2    1490.    1335.      92. o
   0  22   2     155.     222.      48. o
   1  22   2   20153.   20094.     349. o
   2  22   2   11419.   11940.     270. o
   3  22   2    8113.    8485.     227. o
   4  22   2    1179.    1400.      92. o
   5  22   2      16.      87.      39. <
   6  22   2     608.     541.      65. o
   7  22   2    7729.    7800.     218. o
   8  22   2      63.       9.      39. <
   9  22   2    2402.    2596.     127. o
  10  22   2   10252.   10243.     257. o
  11  22   2      12.      31.      39. <
  12  22   2    6331.    6483.     205. o
  13  22   2       1.     -35.      48. <
  14  22   2    5865.    5558.     192. o
  15  22   2     552.     576.      65. o
  16  22   2    3505.    3569.     166. o
  17  22   2      26.      52.      44. <
  18  22   2    2728.    2665.     140. o
  19  22   2     610.     711.      74. o
  20  22   2     658.     790.      79. o
  21  22   2       5.     -61.      57. <
  22  22   2    1752.    1706.     109. o
  23  22   2    2443.    2286.     127. o
  24  22   2    2558.    2059.     222. o
  25  22   2     771.     458.     122. o
  26  22   2    3521.    3721.     301. o
  27  22   2     703.     458.     127. o
  28  22   2     293.     310.     140. <
  29  22   2      38.      83.     140. <
 -29  23   2      14.       4.     140. <
 -28  23   2    3246.    3577.     323. o
 -27  23   2     430.     397.     144. <
 -26  23   2     849.     986.     161. o
 -25  23   2     580.     628.     144. o
 -24  23   2    2123.    1409.     183. o
 -23  23   2    1733.    1182.     179. o
 -22  23   2    1067.    1091.     153. o
 -21  23   2      63.     135.      52. <
 -20  23   2      21.       0.      57. <
 -19  23   2    1100.     977.      83. o
 -18  23   2     204.     192.      52. o
 -17  23   2   10118.    9659.     249. o
 -16  23   2    6958.    6526.     209. o
 -15  23   2    3046.    3102.     140. o
 -14  23   2      70.     174.      48. o
 -13  23   2     173.     161.      52. o
 -12  23   2     366.     414.      57. o
 -11  23   2     358.     279.      57. o
 -10  23   2      59.      44.      39. <
  -9  23   2    2790.    2940.     140. o
  -8  23   2    3209.    3316.     144. o
  -7  23   2   19900.   20451.     358. o
  -6  23   2    1405.    1357.      92. o
  -5  23   2   21405.   20927.     362. o
  -4  23   2    1749.    1741.     105. o
  -3  23   2   18224.   18781.     345. o
  -2  23   2     426.     550.      65. o
  -1  23   2    2830.    3525.     148. o
   0  23   2      39.      57.      44. <
   1  23   2    4795.    5130.     179. o
   2  23   2    5483.    5772.     188. o
   3  23   2    1504.    1653.     105. o
   4  23   2      73.     -22.      48. <
   5  23   2   20470.   22279.     375. o
   6  23   2    1178.    1143.      87. o
   7  23   2     737.     763.      70. o
   8  23   2    2993.    3045.     140. o
   9  23   2    1858.    2194.     118. o
  10  23   2    4441.    4476.     170. o
  11  23   2   13771.   14082.     305. o
  12  23   2     436.     480.      57. o
  13  23   2       1.       0.      48. <
  14  23   2     622.     484.      65. o
  15  23   2     299.     366.      52. o
  16  23   2      61.     -65.      52. <
  17  23   2    1240.    1121.      96. o
  18  23   2     409.     541.      65. o
  19  23   2    4990.    4842.     183. o
  20  23   2     132.      74.      52. <
  21  23   2     324.     471.      70. o
  22  23   2    1842.    1776.     113. o
  23  23   2      29.      22.      57. <
  24  23   2    1107.     955.     161. o
  25  23   2     661.     406.     122. o
  26  23   2     238.     201.     135. <
  27  23   2     135.    -174.     153. <
  28  23   2     456.     406.     153. <
  29  23   2    2044.    2277.     318. o
 -29  24   2    1398.    1562.     297. o
 -28  24   2      62.     -74.     153. <
 -27  24   2      17.     127.     157. <
 -26  24   2     649.     938.     170. o
 -25  24   2      65.     105.     109. <
 -24  24   2    5986.    4877.     327. o
 -23  24   2       4.     122.     109. <
 -22  24   2     494.     510.     135. o
 -21  24   2     173.      48.      52. <
 -20  24   2    5407.    5366.     196. o
 -19  24   2      79.      83.      48. <
 -18  24   2      45.      44.      52. <
 -17  24   2    1092.    1047.      87. o
 -16  24   2    3802.    3848.     157. o
 -15  24   2    1512.    1374.     100. o
 -14  24   2     515.     567.      70. o
 -13  24   2     138.     174.      44. o
 -12  24   2     451.     541.      65. o
 -11  24   2    3384.    3486.     153. o
 -10  24   2    3053.    2727.     135. o
  -9  24   2    1350.    1352.      96. o
  -8  24   2       5.      26.      39. <
  -7  24   2      79.    -113.      57. <
  -6  24   2   27880.   29595.     436. o
  -5  24   2    5141.    5165.     183. o
  -4  24   2     141.     144.      48. <
  -3  24   2     108.      13.      35. <
  -2  24   2   31855.   34739.     476. o
  -1  24   2    5671.    6321.     205. o
   0  24   2   17804.   21987.     375. o
   1  24   2    2516.    2849.     135. o
   2  24   2    8540.    9419.     249. o
   3  24   2    1810.    1959.     113. o
   4  24   2   17708.   19029.     349. o
   5  24   2     648.     803.      83. o
   6  24   2   15041.   14889.     314. o
   7  24   2    2905.    3041.     144. o
   8  24   2   11462.   12184.     284. o
   9  24   2    6947.    6797.     214. o
  10  24   2   12959.   12922.     292. o
  11  24   2    1311.    1252.      92. o
  12  24   2      92.      70.      44. <
  13  24   2       0.      39.      44. <
  14  24   2   12494.   12411.     297. o
  15  24   2     126.      83.      57. <
  16  24   2    1189.    1099.      92. o
  17  24   2    2355.    2360.     144. o
  18  24   2     406.     462.      61. o
  19  24   2     275.     275.      57. o
  20  24   2     605.     663.      79. o
  21  24   2     552.     458.      70. o
  22  24   2     279.     428.      70. o
  23  24   2     260.     253.      70. o
  24  24   2    2203.    2081.     127. o
  25  24   2    2376.    1985.     218. o
  26  24   2    1585.    1867.     218. o
  27  24   2     973.     955.     174. o
  28  24   2     206.     218.     144. <
 -28  25   2     692.     934.     192. o
 -27  25   2      28.      92.     135. <
 -26  25   2     188.     196.     131. <
 -25  25   2      55.     183.     113. <
 -24  25   2    1405.     999.     157. o
 -23  25   2     267.     419.     105. o
 -22  25   2    6003.    5414.     183. o
 -21  25   2     401.     497.      70. o
 -20  25   2    1972.    2042.     122. o
 -19  25   2    1079.    1256.     100. o
 -18  25   2      11.     -22.      57. <
 -17  25   2    7222.    7172.     222. o
 -16  25   2    1799.    1741.     113. o
 -15  25   2    2191.    1863.     118. o
 -14  25   2    2237.    2212.     127. o
 -13  25   2     245.     231.      52. o
 -12  25   2      30.     -44.      44. <
 -11  25   2    2343.    2412.     131. o
 -10  25   2       0.     -48.      52. <
  -9  25   2    1084.    1204.      96. o
  -8  25   2    6953.    7277.     222. o
  -7  25   2    4677.    4943.     183. o
  -6  25   2     189.     113.      48. <
  -5  25   2    1921.    1741.     113. o
  -4  25   2    6048.    5881.     201. o
  -3  25   2   26904.   26345.     423. o
  -2  25   2    2241.    2556.     131. o
  -1  25   2    1513.    1898.     113. o
   0  25   2    9502.   10269.     262. o
   1  25   2       1.     105.      39. <
   2  25   2     652.     838.      79. o
   3  25   2   34136.   34791.     484. o
   4  25   2    5873.    5314.     188. o
   5  25   2     256.     196.      48. o
   6  25   2    3349.    3316.     148. o
   7  25   2    3061.    3337.     153. o
   8  25   2    3765.    3612.     157. o
   9  25   2   20554.   20809.     380. o
  10  25   2       1.    -118.      48. <
  11  25   2   15062.   15705.     336. o
  12  25   2     348.     336.      57. o
  13  25   2    4084.    3979.     170. o
  14  25   2     208.     188.      57. o
  15  25   2    6268.    6448.     218. o
  16  25   2      97.      31.      52. <
  17  25   2     469.     476.      65. o
  18  25   2    4359.    4109.     183. o
  19  25   2    4541.    4445.     188. o
  20  25   2     314.     441.      74. o
  21  25   2    1215.    1396.     109. o
  22  25   2     405.     432.      79. o
  23  25   2    2245.    2011.     127. o
  24  25   2       0.     -22.      70. <
  25  25   2     212.     218.     144. <
  26  25   2     422.     571.     135. o
  27  25   2      28.       0.     127. <
  28  25   2     164.     218.     153. <
 -28  26   2      76.    -170.     157. <
 -27  26   2       8.    -166.     127. <
 -26  26   2     119.     161.     140. <
 -25  26   2       0.     113.     100. <
 -24  26   2     273.     231.     127. <
 -23  26   2      54.      83.     100. <
 -22  26   2     332.     301.      61. o
 -21  26   2      80.      52.      48. <
 -20  26   2     129.     148.      57. <
 -19  26   2    2784.    3058.     153. o
 -18  26   2     576.     497.      70. o
 -17  26   2       5.      35.      57. <
 -16  26   2    2900.    2591.     140. o
 -15  26   2    6481.    6142.     214. o
 -14  26   2    1702.    1741.     118. o
 -13  26   2    1385.    1461.     105. o
 -12  26   2     638.     724.      74. o
 -11  26   2     104.      44.      48. <
 -10  26   2    5925.    5977.     205. o
  -9  26   2      39.      39.      48. <
  -8  26   2    1891.    1749.     113. o
  -7  26   2     647.     484.      61. o
  -6  26   2     486.     619.      70. o
  -5  26   2       0.     -39.      52. <
  -4  26   2    9937.   10304.     270. o
  -3  26   2    1133.    1208.      96. o
  -2  26   2    3930.    3420.     157. o
  -1  26   2      16.      44.      48. <
   0  26   2    5660.    6203.     209. o
   1  26   2    2535.    2897.     144. o
   2  26   2    9646.    9798.     262. o
   3  26   2     479.     506.      74. o
   4  26   2   29670.   29552.     454. o
   5  26   2    6733.    7072.     222. o
   6  26   2    1675.    1688.     109. o
   7  26   2    2246.    2029.     122. o
   8  26   2    4374.    4345.     179. o
   9  26   2    2076.    2037.     122. o
  10  26   2    5594.    5885.     205. o
  11  26   2     558.     515.      70. o
  12  26   2     572.     720.      74. o
  13  26   2    1811.    1771.     122. o
  14  26   2     221.     270.      61. o
  15  26   2    1554.    1610.     118. o
  16  26   2     304.     297.      70. o
  17  26   2     140.      39.      61. <
  18  26   2     666.     650.      79. o
  19  26   2      46.      -9.      57. <
  20  26   2      52.     135.      57. <
  21  26   2     135.     201.      61. o
  22  26   2     369.     414.      70. o
  23  26   2    1892.    2212.     135. o
  24  26   2       7.      65.      65. <
  25  26   2     115.     148.     127. <
  26  26   2     289.     196.     122. <
  27  26   2      44.     100.     144. <
  28  26   2     793.    1191.     222. o
 -27  27   2     675.     720.     179. o
 -26  27   2     871.     929.     179. o
 -25  27   2      34.     231.      96. <
 -24  27   2     184.       0.     131. <
 -23  27   2       7.      52.     127. <
 -22  27   2     933.     999.      96. o
 -21  27   2       4.      -4.      70. <
 -20  27   2     115.      87.      57. <
 -19  27   2    1443.    1243.     100. o
 -18  27   2      11.     -13.      52. <
 -17  27   2    1084.    1117.      96. o
 -16  27   2     645.     650.      74. o
 -15  27   2     408.     340.      61. o
 -14  27   2       4.     122.      57. <
 -13  27   2     162.      31.      52. <
 -12  27   2     684.     637.      70. o
 -11  27   2     330.     419.      65. o
 -10  27   2     325.     244.      57. o
  -9  27   2    1194.    1169.      96. o
  -8  27   2    1166.    1160.      96. o
  -7  27   2       0.    -192.      57. <
  -6  27   2     581.     681.      79. o
  -5  27   2     477.     384.      57. o
  -4  27   2     962.     920.      83. o
  -3  27   2    4037.    4018.     174. o
  -2  27   2    1145.    1112.      96. o
  -1  27   2      33.     -13.      52. <
   0  27   2     423.     393.      61. o
   1  27   2      34.     109.      48. <
   2  27   2      12.     105.      52. <
   3  27   2    2285.    2395.     135. o
   4  27   2    1535.    1666.     113. o
   5  27   2      51.      92.      48. <
   6  27   2    4859.    5004.     192. o
   7  27   2     165.     201.      52. o
   8  27   2    2940.    2770.     148. o
   9  27   2    1631.    1331.     100. o
  10  27   2    4196.    4027.     174. o
  11  27   2      94.      96.      48. <
  12  27   2       2.     -26.      57. <
  13  27   2       4.       4.      44. <
  14  27   2     244.     310.      70. o
  15  27   2     983.     894.      87. o
  16  27   2     148.      57.      61. <
  17  27   2    3855.    3503.     188. o
  18  27   2    2142.    2046.     140. o
  19  27   2    2303.    2159.     140. o
  20  27   2    1791.    1933.     127. o
  21  27   2    3194.    3089.     161. o
  22  27   2     597.     637.      83. o
  23  27   2    1133.    1091.      96. o
  24  27   2     882.     777.      83. o
  25  27   2     561.     253.     131. <
  26  27   2    1727.    1344.     188. o
  27  27   2    1659.    1392.     218. o
 -27  28   2      46.      65.     153. <
 -26  28   2     158.     345.     140. <
 -25  28   2     146.      61.     131. <
 -24  28   2     527.     515.     135. o
 -23  28   2     868.     650.      74. o
 -22  28   2     646.     729.      92. o
 -21  28   2    2266.    2447.     148. o
 -20  28   2    4477.    4511.     192. o
 -19  28   2    2515.    2412.     140. o
 -18  28   2       7.     -83.      65. <
 -17  28   2    2901.    3180.     161. o
 -16  28   2      41.      96.      52. <
 -15  28   2    2778.    2796.     153. o
 -14  28   2    1279.    1287.     109. o
 -13  28   2    1306.    1374.     109. o
 -12  28   2     923.    1034.      96. o
 -11  28   2      56.       0.      57. <
 -10  28   2     143.     183.      52. o
  -9  28   2     318.     401.      61. o
  -8  28   2       7.     -87.      48. <
  -7  28   2   17713.   17738.     366. o
  -6  28   2     183.     183.      52. o
  -5  28   2       6.      44.      52. <
  -4  28   2     554.     611.      70. o
  -3  28   2    3130.    3451.     161. o
  -2  28   2    1168.    1322.     105. o
  -1  28   2     839.     785.      83. o
   0  28   2      78.     105.      48. <
   1  28   2    3643.    3734.     170. o
   2  28   2     660.     602.      79. o
   3  28   2     317.     532.      74. o
   4  28   2    3026.    2975.     153. o
   5  28   2    1147.    1261.     105. o
   6  28   2     629.     707.      79. o
   7  28   2    1082.    1208.     100. o
   8  28   2    2370.    2120.     131. o
   9  28   2    1784.    1824.     127. o
  10  28   2     703.     794.      83. o
  11  28   2       6.      17.      48. <
  12  28   2    4651.    4616.     192. o
  13  28   2    2691.    2474.     140. o
  14  28   2     595.     467.      65. o
  15  28   2    1666.    1505.     113. o
  16  28   2     330.     345.      74. o
  17  28   2       2.      -4.      57. <
  18  28   2      13.       9.      74. <
  19  28   2     111.      48.      61. <
  20  28   2     679.     571.      83. o
  21  28   2       1.     -52.      61. <
  22  28   2      19.       0.      65. <
  23  28   2      73.       0.      74. <
  24  28   2     496.     576.      87. o
  25  28   2      64.     135.     122. <
  26  28   2    1723.    1623.     222. o
  27  28   2    2408.    2609.     275. o
 -27  29   2     322.     358.     227. <
 -26  29   2      19.     -92.     140. <
 -25  29   2      87.     127.     144. <
 -24  29   2     405.     637.     174. o
 -23  29   2     178.      61.      61. <
 -22  29   2     484.     467.      92. o
 -21  29   2     419.     484.      83. o
 -20  29   2      42.     192.      70. <
 -19  29   2      56.      57.      61. <
 -18  29   2    1880.    1684.     122. o
 -17  29   2     113.     -31.      65. <
 -16  29   2    2090.    2129.     135. o
 -15  29   2      39.      39.      57. <
 -14  29   2    6094.    5645.     218. o
 -13  29   2    2213.    1998.     127. o
 -12  29   2     205.     183.      57. o
 -11  29   2      82.      17.      57. <
 -10  29   2    3194.    3259.     157. o
  -9  29   2     594.     476.      70. o
  -8  29   2    2338.    2343.     135. o
  -7  29   2     889.     676.      70. o
  -6  29   2    1154.    1191.     100. o
  -5  29   2    1352.    1453.     109. o
  -4  29   2    4702.    4624.     192. o
  -3  29   2       5.     109.      52. <
  -2  29   2    2237.    2090.     131. o
  -1  29   2      31.     -48.      52. <
   0  29   2     153.     135.      44. o
   1  29   2    1665.    1749.     113. o
   2  29   2    9461.    9606.     270. o
   3  29   2    3464.    3507.     170. o
   4  29   2    6850.    7137.     236. o
   5  29   2    2734.    2836.     153. o
   6  29   2     181.     201.      57. o
   7  29   2      14.       9.      57. <
   8  29   2    1381.    1217.     105. o
   9  29   2     366.     423.      65. o
  10  29   2    1762.    1706.     122. o
  11  29   2    2529.    2513.     144. o
  12  29   2     996.     977.      96. o
  13  29   2    2381.    2399.     144. o
  14  29   2      15.      17.      65. <
  15  29   2      68.      35.      52. <
  16  29   2    3161.    3001.     161. o
  17  29   2      23.     -22.      57. <
  18  29   2    2595.    2543.     166. o
  19  29   2     306.     266.      65. o
  20  29   2      18.       4.      61. <
  21  29   2      20.     161.      70. <
  22  29   2     120.     179.      74. <
  23  29   2       1.      48.      70. <
  24  29   2     273.     310.      70. o
  25  29   2     496.     476.      87. o
  26  29   2     118.     257.     161. <
 -26  30   2     547.     515.     166. o
 -25  30   2      44.     113.     135. <
 -24  30   2      25.     -57.     113. <
 -23  30   2       0.    -109.      65. <
 -22  30   2     493.     628.      92. o
 -21  30   2      45.     205.      79. <
 -20  30   2    2666.    2975.     166. o
 -19  30   2     179.     222.      65. o
 -18  30   2      48.     -70.      57. <
 -17  30   2       0.       4.      65. <
 -16  30   2    1109.    1121.     100. o
 -15  30   2     222.     240.      70. o
 -14  30   2     414.     406.      70. o
 -13  30   2     249.     122.      57. <
 -12  30   2     803.     929.      96. o
 -11  30   2     685.     541.      74. o
 -10  30   2      45.      83.      52. <
  -9  30   2     512.     432.      74. o
  -8  30   2     417.     502.      74. o
  -7  30   2     102.      92.      52. <
  -6  30   2    1053.    1104.     100. o
  -5  30   2    3668.    3730.     174. o
  -4  30   2    2831.    2735.     148. o
  -3  30   2     499.     467.      70. o
  -2  30   2    1108.    1165.     100. o
  -1  30   2      85.     122.      48. <
   0  30   2    2680.    2879.     153. o
   1  30   2     392.     332.      65. o
   2  30   2      27.     170.      61. <
   3  30   2    3663.    3883.     174. o
   4  30   2     643.     798.      87. o
   5  30   2     164.      83.      52. <
   6  30   2     209.     179.      52. o
   7  30   2     249.     270.      70. o
   8  30   2    1325.    1178.     105. o
   9  30   2    1052.    1003.      96. o
  10  30   2    1084.    1313.     109. o
  11  30   2    1771.    1745.     122. o
  12  30   2     486.     545.      79. o
  13  30   2      14.      87.      52. <
  14  30   2    4313.    4070.     188. o
  15  30   2     174.     140.      57. <
  16  30   2    3262.    3158.     170. o
  17  30   2     114.      52.      65. <
  18  30   2     363.     236.      70. o
  19  30   2     276.     323.      74. o
  20  30   2     120.     240.      79. o
  21  30   2      21.      22.      70. <
  22  30   2      46.      31.      79. <
  23  30   2      60.      83.      65. <
  24  30   2    1293.    1557.     122. o
  25  30   2     591.     445.     100. o
  26  30   2     342.     109.     148. <
 -26  31   2     582.     532.     192. <
 -25  31   2    1267.    1588.     231. o
 -24  31   2    3243.    3538.     305. o
 -23  31   2     302.     270.      74. o
 -22  31   2    1520.    1627.     144. o
 -21  31   2    1973.    2316.     157. o
 -20  31   2    1490.    1496.     118. o
 -19  31   2     170.      83.      61. <
 -18  31   2    1127.    1204.     105. o
 -17  31   2     143.     183.      61. <
 -16  31   2    2267.    2273.     140. o
 -15  31   2     268.     275.      74. o
 -14  31   2    2147.    2055.     135. o
 -13  31   2     246.     109.      52. <
 -12  31   2     311.     262.      65. o
 -11  31   2     916.     907.      92. o
 -10  31   2     158.      61.      52. <
  -9  31   2    5591.    5615.     214. o
  -8  31   2     215.      26.      61. <
  -7  31   2      49.     109.      61. <
  -6  31   2       0.      26.      48. <
  -5  31   2      55.       9.      57. <
  -4  31   2     783.     829.      87. o
  -3  31   2    1464.    1714.     122. o
  -2  31   2    2131.    2081.     135. o
  -1  31   2     459.     633.      79. o
   0  31   2      32.     109.      48. <
   1  31   2    1042.    1152.     100. o
   2  31   2    2231.    2360.     144. o
   3  31   2      23.      13.      52. <
   4  31   2     311.     349.      57. o
   5  31   2    2855.    2888.     157. o
   6  31   2     661.     681.      83. o
   7  31   2    1011.     938.      96. o
   8  31   2     942.     715.      83. o
   9  31   2    1103.    1095.     100. o
  10  31   2     195.     196.      57. o
  11  31   2     124.     -35.      57. <
  12  31   2    1072.     873.      92. o
  13  31   2     689.     667.      83. o
  14  31   2       4.     131.      65. <
  15  31   2       0.      22.      61. <
  16  31   2     133.     153.      61. <
  17  31   2     335.     301.      74. o
  18  31   2    3482.    3752.     201. o
  19  31   2     222.     332.      83. o
  20  31   2     241.     292.      79. o
  21  31   2     632.     851.     109. o
  22  31   2     162.     166.      79. <
  23  31   2       6.     -17.      87. <
  24  31   2    1230.    1475.     127. o
  25  31   2     800.     707.     100. o
 -25  32   2     263.     188.     135. <
 -24  32   2      83.     109.      83. <
 -23  32   2    1954.    2155.     140. o
 -22  32   2     342.     292.      92. o
 -21  32   2     716.     942.     113. o
 -20  32   2     330.     532.      83. o
 -19  32   2    2007.    2290.     157. o
 -18  32   2    1555.    1653.     127. o
 -17  32   2       0.      48.      74. <
 -16  32   2    1151.    1400.     118. o
 -15  32   2    2345.    2103.     144. o
 -14  32   2    2389.    2295.     148. o
 -13  32   2    4024.    4118.     192. o
 -12  32   2     280.     262.      65. o
 -11  32   2     107.      -9.      57. <
 -10  32   2      27.       0.      70. <
  -9  32   2     383.     462.      74. o
  -8  32   2     302.     301.      70. o
  -7  32   2    1123.    1239.     109. o
  -6  32   2    2641.    2705.     153. o
  -5  32   2    2370.    2369.     140. o
  -4  32   2     969.     903.      92. o
  -3  32   2     241.     323.      70. o
  -2  32   2     210.     432.      74. o
  -1  32   2    5520.    5567.     218. o
   0  32   2    4350.    4249.     192. o
   1  32   2     113.     249.      61. o
   2  32   2   17617.   18008.     393. o
   3  32   2     434.     432.      70. o
   4  32   2       9.     -48.      57. <
   5  32   2       0.      65.      57. <
   6  32   2       0.      26.      52. <
   7  32   2    1683.    1623.     122. o
   8  32   2     566.     637.      87. o
   9  32   2     245.      87.      52. <
  10  32   2     260.     279.      61. o
  11  32   2     749.     733.      87. o
  12  32   2     583.     515.      74. o
  13  32   2     128.      96.      57. <
  14  32   2    2640.    2364.     153. o
  15  32   2    3561.    3490.     183. o
  16  32   2     365.     362.      74. o
  17  32   2     265.     227.      74. o
  18  32   2    1130.    1174.     118. o
  19  32   2      55.      83.      74. <
  20  32   2    2513.    2740.     174. o
  21  32   2     328.     428.      92. o
  22  32   2    1172.    1252.     127. o
  23  32   2      13.    -157.      92. <
  24  32   2       3.      96.      92. <
  25  32   2     728.     689.     109. o
 -25  33   2     326.     633.     244. <
 -24  33   2       8.     144.      74. <
 -23  33   2     145.     161.      83. <
 -22  33   2     142.     131.      79. <
 -21  33   2     387.     297.      87. o
 -20  33   2     148.     148.      70. <
 -19  33   2     135.     231.      83. <
 -18  33   2      16.      22.      74. <
 -17  33   2    2208.    2168.     148. o
 -16  33   2     571.     624.      92. o
 -15  33   2      50.     -26.      70. <
 -14  33   2     208.     131.      74. <
 -13  33   2    2388.    2338.     153. o
 -12  33   2     599.     576.      79. o
 -11  33   2    6597.    5763.     231. o
 -10  33   2     581.     532.      74. o
  -9  33   2    1327.    1409.     118. o
  -8  33   2    1915.    1867.     127. o
  -7  33   2      17.      70.      65. <
  -6  33   2    2805.    2753.     157. o
  -5  33   2    1256.    1222.     109. o
  -4  33   2    1863.    1885.     131. o
  -3  33   2      80.     214.      65. o
  -2  33   2     349.     345.      70. o
  -1  33   2    5395.    5523.     218. o
   0  33   2    2186.    2382.     148. o
   1  33   2   10403.   11164.     310. o
   2  33   2    1042.    1169.     113. o
   3  33   2    5108.    5248.     214. o
   4  33   2      57.      70.      61. <
   5  33   2    5906.    6029.     227. o
   6  33   2     188.      96.      65. <
   7  33   2    1401.    1261.     113. o
   8  33   2     563.     510.      74. o
   9  33   2      51.     105.      70. <
  10  33   2     389.     310.      61. o
  11  33   2    6348.    5628.     227. o
  12  33   2      89.     118.      65. <
  13  33   2    9977.    8555.     284. o
  14  33   2      92.     188.      70. <
  15  33   2    2239.    2024.     144. o
  16  33   2    1324.    1226.     113. o
  17  33   2    3018.    2936.     174. o
  18  33   2    1820.    1784.     144. o
  19  33   2    1814.    2155.     153. o
  20  33   2      30.      -4.      79. <
  21  33   2     562.     563.     100. o
  22  33   2      39.     148.      87. <
  23  33   2     362.     493.      96. o
  24  33   2      11.       9.      92. <
 -24  34   2     224.     288.      74. o
 -23  34   2     139.     161.      87. <
 -22  34   2    1293.    1710.     148. o
 -21  34   2      65.      44.      83. <
 -20  34   2    2370.    2779.     183. o
 -19  34   2     771.     790.     100. o
 -18  34   2      36.     257.      87. <
 -17  34   2      36.      26.      70. <
 -16  34   2     635.     720.      92. o
 -15  34   2    1083.    1034.     109. o
 -14  34   2    3124.    2766.     170. o
 -13  34   2      94.     131.      61. <
 -12  34   2     728.     694.      83. o
 -11  34   2     140.     100.      74. <
 -10  34   2     206.     148.      61. <
  -9  34   2     774.     606.      74. o
  -8  34   2    3037.    2639.     157. o
  -7  34   2      98.     153.      61. <
  -6  34   2    5087.    4764.     209. o
  -5  34   2     909.     794.      92. o
  -4  34   2    2562.    2770.     161. o
  -3  34   2       6.      -4.      52. <
  -2  34   2    2131.    2111.     144. o
  -1  34   2     462.     541.      83. o
   0  34   2     770.     833.      92. o
   1  34   2      47.     406.      74. o
   2  34   2    1032.     912.      96. o
   3  34   2      33.     153.      61. <
   4  34   2    1612.    1671.     127. o
   5  34   2    1570.    1492.     118. o
   6  34   2       6.       4.      65. <
   7  34   2    1686.    1527.     122. o
   8  34   2     444.     489.      79. o
   9  34   2    1049.     960.     105. o
  10  34   2    1755.    1352.     113. o
  11  34   2      16.    -109.      61. <
  12  34   2     196.     249.      74. o
  13  34   2      69.      13.      70. <
  14  34   2     178.     157.      74. <
  15  34   2     289.     340.      74. o
  16  34   2     901.    1073.     113. o
  17  34   2     895.     912.     105. o
  18  34   2     504.     571.     105. o
  19  34   2      23.      39.      74. <
  20  34   2      68.     -22.      83. <
  21  34   2     114.       4.      79. <
  22  34   2     269.     275.      96. <
  23  34   2     138.     214.      92. <
  24  34   2     313.     297.     100. <
 -23  35   2     225.     410.      96. o
 -22  35   2    1430.    2042.     179. o
 -21  35   2      85.       9.      92. <
 -20  35   2     995.    1191.     131. o
 -19  35   2    3887.    4232.     218. o
 -18  35   2     403.     510.      87. o
 -17  35   2      57.      26.      79. <
 -16  35   2     224.     -48.      74. <
 -15  35   2     777.     829.     100. o
 -14  35   2      54.     100.      74. <
 -13  35   2       2.      13.      65. <
 -12  35   2      43.      96.      70. <
 -11  35   2     117.     183.      65. <
 -10  35   2     232.     179.      65. <
  -9  35   2     994.    1095.     109. o
  -8  35   2     932.     968.     109. o
  -7  35   2     478.     366.      70. o
  -6  35   2     189.     109.      65. <
  -5  35   2     281.     362.      70. o
  -4  35   2     562.     528.      79. o
  -3  35   2     299.     401.      79. o
  -2  35   2     102.     262.      74. o
  -1  35   2     352.     305.      65. o
   0  35   2     320.     410.      74. o
   1  35   2    1109.    1213.     109. o
   2  35   2      33.      57.      61. <
   3  35   2       4.     179.      61. <
   4  35   2       6.     -79.      61. <
   5  35   2      88.      96.      70. <
   6  35   2      10.      52.      57. <
   7  35   2     546.     467.      74. o
   8  35   2     753.     497.      74. o
   9  35   2      38.      44.      61. <
  10  35   2     599.     432.      79. o
  11  35   2     490.     580.      92. o
  12  35   2     152.      39.      70. <
  13  35   2     458.     449.      87. o
  14  35   2     107.      48.      65. <
  15  35   2      37.     231.      79. <
  16  35   2     457.     375.      87. o
  17  35   2      14.     -35.      70. <
  18  35   2    1625.    1994.     161. o
  19  35   2    3250.    3529.     201. o
  20  35   2       9.     -61.      79. <
  21  35   2     296.     423.     105. o
  22  35   2      63.      79.      87. <
  23  35   2    2525.    3499.     209. o
 -23  36   2      63.     148.     113. <
 -22  36   2      83.     157.     100. <
 -21  36   2     661.     825.     118. o
 -20  36   2    1844.    2364.     174. o
 -19  36   2      93.       4.      87. <
 -18  36   2      87.      35.      74. <
 -17  36   2       0.     -79.      65. <
 -16  36   2      42.      26.      92. <
 -15  36   2     915.     798.     100. o
 -14  36   2    1311.    1431.     135. o
 -13  36   2    3141.    2849.     174. o
 -12  36   2      10.     -35.      57. <
 -11  36   2      71.      17.      65. <
 -10  36   2      10.      -9.      57. <
  -9  36   2    2115.    1954.     140. o
  -8  36   2     125.      26.      70. <
  -7  36   2     427.     380.      79. o
  -6  36   2       2.      22.      57. <
  -5  36   2      11.     -83.      65. <
  -4  36   2       6.     -87.      65. <
  -3  36   2       1.     -61.      70. <
  -2  36   2       1.      17.      57. <
  -1  36   2     536.     646.      87. o
   0  36   2     710.     567.      83. o
   1  36   2      28.      52.      52. <
   2  36   2      11.      70.      61. <
   3  36   2    1339.    1274.     113. o
   4  36   2     353.     314.      65. o
   5  36   2    1738.    1640.     127. o
   6  36   2       1.      31.      65. <
   7  36   2     850.     715.      96. o
   8  36   2      42.     -35.      57. <
   9  36   2    1833.    1518.     122. o
  10  36   2    2987.    2700.     166. o
  11  36   2     994.     842.      96. o
  12  36   2    1736.    1623.     135. o
  13  36   2     231.      52.      61. <
  14  36   2     823.     899.     109. o
  15  36   2     296.     153.      74. <
  16  36   2     242.     318.      74. o
  17  36   2      52.     127.      83. <
  18  36   2     102.     292.      96. o
  19  36   2       2.       4.      70. <
  20  36   2     582.     663.     118. o
  21  36   2      65.       4.      92. <
  22  36   2     342.     279.     113. <
  23  36   2      34.     153.     192. <
 -22  37   2      46.      -4.     109. <
 -21  37   2      21.    -122.      96. <
 -20  37   2      52.    -109.      87. <
 -19  37   2     679.     733.     118. o
 -18  37   2    1928.    1994.     157. o
 -17  37   2     974.     968.     118. o
 -16  37   2    2080.    2277.     161. o
 -15  37   2      78.     -57.      79. <
 -14  37   2    1150.     907.     105. o
 -13  37   2     465.     353.     100. o
 -12  37   2     620.     585.      96. o
 -11  37   2    1603.    1409.     118. o
 -10  37   2    1178.     890.     109. o
  -9  37   2     291.     153.      74. <
  -8  37   2    1038.     777.     100. o
  -7  37   2      16.     -57.      65. <
  -6  37   2     283.     414.      79. o
  -5  37   2       1.      92.      61. <
  -4  37   2       5.       0.      65. <
  -3  37   2       0.       0.      52. <
  -2  37   2     922.     855.      96. o
  -1  37   2      10.      22.      65. <
   0  37   2     173.     179.      65. <
   1  37   2      10.     -22.      65. <
   2  37   2      53.       4.      61. <
   3  37   2     337.     209.      65. o
   4  37   2     244.     201.      70. <
   5  37   2    1128.    1056.     109. o
   6  37   2     888.     968.     100. o
   7  37   2     105.      39.      70. <
   8  37   2     554.     589.      87. o
   9  37   2     392.     484.      87. o
  10  37   2     317.       9.      70. <
  11  37   2       1.      74.      65. <
  12  37   2    1117.     785.     100. o
  13  37   2     125.      48.      74. <
  14  37   2     541.     493.      87. o
  15  37   2      73.      48.      83. <
  16  37   2    3117.    3521.     192. o
  17  37   2    2017.    2177.     174. o
  18  37   2     142.     183.      92. <
  19  37   2       8.      31.      92. <
  20  37   2       1.      61.      92. <
  21  37   2     982.    1235.     144. o
  22  37   2       2.     -79.     113. <
 -21  38   2     303.     445.     127. o
 -20  38   2     103.     192.     109. <
 -19  38   2       0.      44.      87. <
 -18  38   2     142.     170.      70. <
 -17  38   2    1111.    1021.     118. o
 -16  38   2     505.     563.     100. o
 -15  38   2    2877.    2849.     183. o
 -14  38   2     841.     685.     100. o
 -13  38   2       1.      96.      79. <
 -12  38   2       6.      39.      79. <
 -11  38   2     361.     257.      65. o
 -10  38   2     307.     318.      83. o
  -9  38   2     544.     611.      96. o
  -8  38   2     665.     576.      83. o
  -7  38   2      13.     -35.      74. <
  -6  38   2    1550.    1313.     122. o
  -5  38   2      35.      52.      57. <
  -4  38   2     437.     270.      70. o
  -3  38   2     140.      52.      65. <
  -2  38   2      71.      26.      65. <
  -1  38   2      22.      -9.      70. <
   0  38   2     250.     183.      70. <
   1  38   2     179.     275.      70. o
   2  38   2     162.      96.      70. <
   3  38   2     875.     807.      96. o
   4  38   2     728.     537.      87. o
   5  38   2     635.     768.      96. o
   6  38   2     731.     816.     100. o
   7  38   2     168.      87.      79. <
   8  38   2    3677.    3158.     183. o
   9  38   2     689.     598.      92. o
  10  38   2     432.     567.      96. o
  11  38   2     215.     301.      83. o
  12  38   2      75.      17.      74. <
  13  38   2     215.     153.      74. <
  14  38   2     144.      92.      79. <
  15  38   2     639.     550.      96. o
  16  38   2     133.      74.      74. <
  17  38   2      18.      61.      87. <
  18  38   2      24.      52.      96. <
  19  38   2     371.     676.     118. o
  20  38   2      88.      48.      96. <
  21  38   2     115.     -31.     105. <
 -21  39   2     222.    -140.     279. <
 -20  39   2      16.      57.     113. <
 -19  39   2     353.     428.     109. o
 -18  39   2     585.     920.     118. o
 -17  39   2      82.     196.      92. <
 -16  39   2     141.     262.      92. <
 -15  39   2     143.     188.      83. <
 -14  39   2     490.     449.      92. o
 -13  39   2      10.     135.      79. <
 -12  39   2       4.      -4.      65. <
 -11  39   2      96.     113.      79. <
 -10  39   2     158.      57.      65. <
  -9  39   2     125.     -70.      74. <
  -8  39   2    1696.    1361.     127. o
  -7  39   2     869.     855.     105. o
  -6  39   2       0.      26.      65. <
  -5  39   2       5.     -31.      74. <
  -4  39   2     700.     441.      83. o
  -3  39   2     195.     118.      65. <
  -2  39   2     924.     929.     105. o
  -1  39   2     449.     528.      92. o
   0  39   2     150.     166.      65. <
   1  39   2     961.     859.     100. o
   2  39   2    2355.    2268.     153. o
   3  39   2     145.     170.      74. <
   4  39   2     584.     554.      92. o
   5  39   2     339.     236.      74. o
   6  39   2       4.      35.      79. <
   7  39   2    2320.    1920.     144. o
   8  39   2     233.     209.      74. <
   9  39   2      12.     -44.      79. <
  10  39   2     687.     611.      96. o
  11  39   2     260.     318.      74. o
  12  39   2      85.      83.      74. <
  13  39   2       3.     100.      74. <
  14  39   2      44.      13.      83. <
  15  39   2     826.     960.     122. o
  16  39   2     175.     122.      87. <
  17  39   2    1321.    1575.     157. o
  18  39   2    1725.    2159.     183. o
  19  39   2       0.    -127.      96. <
  20  39   2      90.     174.      96. <
 -20  40   2     155.     310.     140. <
 -19  40   2       3.     240.     105. <
 -18  40   2      25.      79.      92. <
 -17  40   2     211.     161.      87. <
 -16  40   2    1386.    1771.     157. o
 -15  40   2    1533.    1653.     148. o
 -14  40   2     374.     563.     100. o
 -13  40   2     398.     397.      79. o
 -12  40   2    2389.    2299.     170. o
 -11  40   2     161.       0.      83. <
 -10  40   2    3296.    3259.     188. o
  -9  40   2     438.     497.      87. o
  -8  40   2     261.     209.      83. <
  -7  40   2     211.     270.      87. o
  -6  40   2      78.     -61.      65. <
  -5  40   2     248.     231.      74. o
  -4  40   2      60.      92.      70. <
  -3  40   2     314.     510.      87. o
  -2  40   2     281.     222.      74. <
  -1  40   2     814.     681.      92. o
   0  40   2    1444.    1217.     118. o
   1  40   2     289.     209.      70. o
   2  40   2     618.     458.      83. o
   3  40   2    1355.    1405.     127. o
   4  40   2     589.     310.      79. o
   5  40   2       2.      79.      74. <
   6  40   2     889.     968.     113. o
   7  40   2     162.      -4.      74. <
   8  40   2    2224.    1771.     140. o
   9  40   2     363.     476.      92. o
  10  40   2     226.     292.      83. o
  11  40   2     187.     209.      74. <
  12  40   2      12.      70.      79. <
  13  40   2      22.     -83.      74. <
  14  40   2      20.    -140.      79. <
  15  40   2     452.     441.      96. o
  16  40   2     121.       9.      79. <
  17  40   2     238.     266.     105. <
  18  40   2      34.     -44.      92. <
  19  40   2    1691.    2164.     179. o
  20  40   2     139.     358.     179. <
 -19  41   2     471.     646.     118. o
 -18  41   2     221.     179.     109. <
 -17  41   2    2488.    3128.     201. o
 -16  41   2     578.     724.     113. o
 -15  41   2     273.     358.      96. o
 -14  41   2    1902.    2138.     161. o
 -13  41   2     119.      17.      87. <
 -12  41   2       1.    -113.      83. <
 -11  41   2    1209.    1400.     135. o
 -10  41   2    1089.    1025.     122. o
  -9  41   2       8.     -39.      74. <
  -8  41   2     159.     218.      79. <
  -7  41   2     298.     209.      74. <
  -6  41   2     161.      44.      83. <
  -5  41   2     510.     297.      79. o
  -4  41   2      48.     -44.      65. <
  -3  41   2     475.     428.      96. o
  -2  41   2      25.      17.      65. <
  -1  41   2     431.     445.      92. o
   0  41   2       0.       0.      70. <
   1  41   2    1183.    1213.     113. o
   2  41   2     203.     170.      74. <
   3  41   2    1148.     951.     113. o
   4  41   2       3.     -70.      74. <
   5  41   2     690.     707.     113. o
   6  41   2     194.     270.      79. o
   7  41   2     154.     188.      74. <
   8  41   2     943.    1108.     118. o
   9  41   2    2242.    2229.     161. o
  10  41   2     773.     733.     109. o
  11  41   2    2854.    2857.     183. o
  12  41   2     450.     537.      96. o
  13  41   2    4421.    4742.     240. o
  14  41   2     532.     510.      96. o
  15  41   2    1008.    1043.     127. o
  16  41   2       3.      44.      92. <
  17  41   2     366.     528.     122. o
  18  41   2     574.     641.     118. o
  19  41   2      46.     292.     127. <
 -18  42   2     661.     681.     122. o
 -17  42   2      55.     188.      92. <
 -16  42   2       0.    -144.     100. <
 -15  42   2      83.     105.      96. <
 -14  42   2     111.     227.      92. <
 -13  42   2      17.      35.      74. <
 -12  42   2     146.     249.      87. <
 -11  42   2      90.      44.      74. <
 -10  42   2     611.     585.     100. o
  -9  42   2     785.     563.     105. o
  -8  42   2     112.     201.      74. <
  -7  42   2    1063.     890.     105. o
  -6  42   2     187.      57.      70. <
  -5  42   2     559.     711.      96. o
  -4  42   2      24.      52.      70. <
  -3  42   2      14.      39.      65. <
  -2  42   2    1042.     973.     109. o
  -1  42   2     583.     388.      87. o
   0  42   2     178.     122.      87. <
   1  42   2    2677.    2652.     166. o
   2  42   2      68.     -79.      83. <
   3  42   2     255.     249.      79. o
   4  42   2    1058.     846.     113. o
   5  42   2     441.     366.      74. o
   6  42   2     567.     393.      79. o
   7  42   2     259.     236.      79. o
   8  42   2     877.     894.     113. o
   9  42   2     603.     532.      92. o
  10  42   2     653.     724.     100. o
  11  42   2     122.     127.      87. <
  12  42   2     460.     445.      92. o
  13  42   2     258.     275.     100. <
  14  42   2      30.      17.      92. <
  15  42   2      80.      39.     100. <
  16  42   2       5.      17.      87. <
  17  42   2       8.      26.     122. <
  18  42   2     426.     759.     148. o
 -17  43   2     261.     262.     109. <
 -16  43   2     755.     628.     109. o
 -15  43   2     297.     297.      87. o
 -14  43   2      58.      74.     100. <
 -13  43   2     399.     345.      92. o
 -12  43   2     132.     -26.      83. <
 -11  43   2      62.      57.      87. <
 -10  43   2     445.     353.      83. o
  -9  43   2     351.     161.      83. <
  -8  43   2     264.     318.      87. o
  -7  43   2      11.      -4.      87. <
  -6  43   2      26.      52.      74. <
  -5  43   2     152.      96.      65. <
  -4  43   2      13.      61.      70. <
  -3  43   2    1396.    1256.     127. o
  -2  43   2       0.      48.      65. <
  -1  43   2     207.      74.      70. <
   0  43   2     270.     201.      65. o
   1  43   2     468.     515.     100. o
   2  43   2      95.     -17.      74. <
   3  43   2       4.      70.      74. <
   4  43   2     730.     585.      96. o
   5  43   2       6.     105.      65. <
   6  43   2       7.     -65.      79. <
   7  43   2      37.     170.      79. <
   8  43   2    1263.    1475.     144. o
   9  43   2      24.      13.      70. <
  10  43   2       6.     -22.      79. <
  11  43   2     180.     266.      79. o
  12  43   2     100.     161.      83. <
  13  43   2     223.     292.      87. o
  14  43   2       0.     -17.      87. <
  15  43   2     203.     240.      96. <
  16  43   2      73.      35.     100. <
  17  43   2     280.     641.     153. o
 -16  44   2     405.     476.     122. o
 -15  44   2      61.     -96.      96. <
 -14  44   2      21.     -13.      92. <
 -13  44   2     936.    1112.     135. o
 -12  44   2     334.     257.     105. <
 -11  44   2     130.     109.      79. <
 -10  44   2     146.      39.      83. <
  -9  44   2     278.     253.      92. <
  -8  44   2     985.    1252.     131. o
  -7  44   2    3898.    4088.     222. o
  -6  44   2      72.      39.      83. <
  -5  44   2      77.     231.      79. <
  -4  44   2      96.     201.      74. <
  -3  44   2       7.     -31.      74. <
  -2  44   2      12.      35.      92. <
  -1  44   2       7.      52.      92. <
   0  44   2      80.     -13.      79. <
   1  44   2     659.     659.     100. o
   2  44   2       0.      -4.      74. <
   3  44   2    1692.    1322.     127. o
   4  44   2      30.     -39.      79. <
   5  44   2      19.      87.      87. <
   6  44   2     235.     253.      83. o
   7  44   2     567.     606.     100. o
   8  44   2      93.      44.      74. <
   9  44   2    1541.    1562.     140. o
  10  44   2     285.     371.      92. o
  11  44   2     531.     650.     113. o
  12  44   2     298.     305.      92. o
  13  44   2     406.     436.      92. o
  14  44   2     544.     628.     109. o
  15  44   2      63.     109.      96. <
  16  44   2      13.     196.     196. <
 -15  45   2      19.     153.     148. <
 -14  45   2     126.     -61.      96. <
 -13  45   2      26.     144.     100. <
 -12  45   2      13.     -44.      96. <
 -11  45   2    1264.    1579.     153. o
 -10  45   2    1204.    1427.     140. o
  -9  45   2      98.      79.      92. <
  -8  45   2    1222.    1387.     144. o
  -7  45   2     264.     127.      83. <
  -6  45   2      39.     -17.      74. <
  -5  45   2     107.     -65.      74. <
  -4  45   2      69.      79.      74. <
  -3  45   2       1.     -39.      70. <
  -2  45   2    3666.    3342.     196. o
  -1  45   2      32.      83.      79. <
   0  45   2     136.     222.      79. <
   1  45   2     111.      74.      74. <
   2  45   2    1207.    1893.     174. o
   3  45   2      83.     109.      79. <
   4  45   2     827.     868.     109. o
   5  45   2      96.      52.      65. <
   6  45   2       9.      65.      87. <
   7  45   2      73.      65.      83. <
   8  45   2      17.     -26.      87. <
   9  45   2     713.     929.     118. o
  10  45   2     229.     349.      96. o
  11  45   2      89.      -9.      87. <
  12  45   2     406.     244.      79. o
  13  45   2     510.     567.     105. o
  14  45   2     540.     633.     105. o
 -13  46   2       0.     -96.      87. <
 -12  46   2      62.      39.      96. <
 -11  46   2      51.      -4.      92. <
 -10  46   2     238.     393.      92. o
  -9  46   2     117.     153.      87. <
  -8  46   2       5.     -44.      87. <
  -7  46   2     148.     222.      96. <
  -6  46   2     736.     868.     122. o
  -5  46   2     568.     580.     113. o
  -4  46   2    1094.    1283.     131. o
  -3  46   2     178.     305.      83. o
  -2  46   2     831.     772.     105. o
  -1  46   2      89.      83.      79. <
   0  46   2     928.    1226.     135. o
   1  46   2      69.      44.      83. <
   2  46   2     103.      65.      79. <
   3  46   2       5.      92.      74. <
   4  46   2     507.     454.      83. o
   5  46   2      46.     131.      87. <
   6  46   2     998.    1064.     131. o
   7  46   2      31.     -22.      74. <
   8  46   2      88.     109.      79. <
   9  46   2       0.    -113.      87. <
  10  46   2      59.      31.      92. <
  11  46   2      16.      48.      87. <
  12  46   2      31.     105.      87. <
  13  46   2      17.      48.     105. <
 -12  47   2      23.     174.     148. <
 -11  47   2       4.    -131.     100. <
 -10  47   2      86.     105.     109. <
  -9  47   2     768.     790.     127. o
  -8  47   2      95.       0.      92. <
  -7  47   2      31.      22.      87. <
  -6  47   2     627.     733.     113. o
  -5  47   2     115.     301.     109. <
  -4  47   2      41.      92.      83. <
  -3  47   2       0.     100.      83. <
  -2  47   2      47.     140.      92. <
  -1  47   2      65.       4.      96. <
   0  47   2      82.     127.      83. <
   1  47   2       1.      39.      87. <
   2  47   2    1559.    1845.     153. o
   3  47   2     404.     550.     100. o
   4  47   2      34.      44.      87. <
   5  47   2       3.      87.      87. <
   6  47   2     351.     196.      96. <
   7  47   2     577.     624.      96. o
   8  47   2     564.     528.      96. o
   9  47   2     211.      92.      83. <
  10  47   2     298.     353.     100. o
  11  47   2      38.    -314.     113. <
  12  47   2      45.      70.     183. <
 -10  48   2    1092.    1344.     161. o
  -9  48   2      22.    -100.      83. <
  -8  48   2      23.    -127.      92. <
  -7  48   2     310.     423.     105. o
  -6  48   2     394.     384.     105. o
  -5  48   2     409.     510.     105. o
  -4  48   2      59.      35.      83. <
  -3  48   2     789.    1047.     127. o
  -2  48   2     705.     811.     118. o
  -1  48   2      22.      44.      83. <
   0  48   2       0.     -48.      83. <
   1  48   2     272.     340.      92. o
   2  48   2     126.     227.      83. <
   3  48   2       6.      96.      87. <
   4  48   2     269.     362.     100. o
   5  48   2     177.     174.      92. <
   6  48   2      25.     -39.      92. <
   7  48   2     403.     676.     109. o
   8  48   2     188.     179.      87. <
   9  48   2      61.      22.     100. <
  10  48   2     519.     532.     157. o
  -8  49   2      35.     131.     140. <
  -7  49   2    1408.    1274.     140. o
  -6  49   2     148.     140.      96. <
  -5  49   2      90.      39.      96. <
  -4  49   2     279.     397.     100. o
  -3  49   2    2161.    2652.     192. o
  -2  49   2      64.       4.      92. <
  -1  49   2      77.     118.      87. <
   0  49   2     103.     188.      87. <
   1  49   2     616.     907.     131. o
   2  49   2      19.     -22.     100. <
   3  49   2      77.     -65.      96. <
   4  49   2      61.      79.      96. <
   5  49   2     197.     170.      96. <
   6  49   2      14.     161.      92. <
   7  49   2      58.       0.     100. <
  -4  50   2     279.     231.     148. <
  -3  50   2       7.      79.      92. <
  -2  50   2     421.     314.      92. o
  -1  50   2     208.      17.     100. <
   0  50   2     236.     284.     105. <
   1  50   2    2191.    2142.     170. o
   2  50   2     167.      35.      92. <
   3  50   2     389.     541.     113. o
   4  50   2      62.     310.     153. <
 -21   0   3    3296.    3172.     113. o
 -19   0   3    5604.    5348.     148. o
 -17   0   3   17483.   16324.     253. o
 -15   0   3     715.     846.      57. o
 -13   0   3     217.     214.      31. o
 -11   0   3    3695.    3769.     100. o
  -9   0   3    1591.    1797.      61. o
  -7   0   3    2606.    2783.      65. o
   3   0   3    1780.    1837.      70. o
   5   0   3    2007.    2334.      87. o
   7   0   3     827.     868.      61. o
   9   0   3    7549.    8503.     196. o
  11   0   3    8474.    8494.     209. o
  13   0   3     481.     567.      61. o
  15   0   3       5.       0.      31. <
  17   0   3     767.     694.      74. o
  19   0   3    1371.    1239.     105. o
  21   0   3    5116.    4947.     209. o
  23   0   3       3.     -17.      52. <
  25   0   3       1.      48.      61. <
  27   0   3     232.     275.      79. o
  29   0   3    7096.    6653.     218. o
 -24   1   3     130.      92.      26. o
 -23   1   3       5.       9.      22. <
 -22   1   3    4935.    4589.     153. o
 -21   1   3    4550.    4236.     148. o
 -20   1   3     797.     641.      39. o
 -19   1   3    1892.    1749.      61. o
 -18   1   3     829.     907.      44. o
 -17   1   3    4192.    4192.      92. o
 -16   1   3      48.      70.      17. o
 -15   1   3    3238.    3398.      79. o
 -14   1   3    1062.    1038.      44. o
 -13   1   3     141.     166.      17. o
 -12   1   3      26.      48.      13. o
 -11   1   3     241.     297.      22. o
 -10   1   3       0.      17.       9. <
  -9   1   3     898.    1030.      61. o
  -8   1   3    1119.    1265.      52. o
  -7   1   3    1330.    1592.      61. o
  -6   1   3       5.       9.      13. <
  -5   1   3     170.     100.      17. o
  -4   1   3      13.      52.      13. o
  -3   1   3     109.     122.      17. o
   3   1   3     120.      96.      17. o
   4   1   3      45.      74.      17. o
   5   1   3    1901.    1863.      52. o
   6   1   3     573.     585.      35. o
   7   1   3    2943.    3154.      79. o
   8   1   3    1457.    1527.      57. o
   9   1   3    7618.    8114.     135. o
  10   1   3    1743.    1837.      70. o
  11   1   3    1945.    1998.      74. o
  12   1   3    1025.     999.      52. o
  13   1   3     105.     100.      26. o
  14   1   3    1227.    1104.      57. o
  15   1   3    7589.    7250.     153. o
  16   1   3    2804.    3036.     105. o
  17   1   3   14278.   13860.     227. o
  18   1   3    1008.     864.      61. o
  19   1   3     942.     986.      65. o
  20   1   3     355.     340.      44. o
  21   1   3    1039.    1069.      70. o
  22   1   3       7.     -48.      44. <
  23   1   3    2447.    2657.     113. o
  24   1   3    4898.    5008.     157. o
  25   1   3      24.      70.      44. <
  26   1   3    1746.    2020.     100. o
  27   1   3     750.     855.      65. o
  28   1   3    4687.    4877.     148. o
  29   1   3     259.     179.      61. <
  30   1   3    2062.    1623.     105. o
 -25   2   3    3402.    2757.     113. o
 -24   2   3    2477.    2312.     113. o
 -23   2   3     378.     314.      48. o
 -22   2   3    1216.    1252.      92. o
 -21   2   3     792.     820.      70. o
 -20   2   3    1083.    1043.      83. o
 -19   2   3     491.     593.      61. o
 -18   2   3    3463.    3019.      96. o
 -17   2   3       9.       9.      17. <
 -16   2   3    2539.    2460.      70. o
 -15   2   3    2615.    2391.      65. o
 -14   2   3    1288.    1073.      44. o
 -13   2   3     173.     161.      17. o
 -12   2   3      51.      26.      26. <
 -11   2   3      68.     153.      31. o
 -10   2   3       9.      35.      22. <
  -9   2   3    7590.    8494.     166. o
  -8   2   3     557.     580.      44. o
  -7   2   3    1920.    1915.      74. o
  -6   2   3    1010.    1156.      57. o
  -5   2   3    9425.   10234.     157. o
  -4   2   3    1697.    2155.      70. o
  -3   2   3     837.     977.      44. o
   3   2   3      63.     100.      17. o
   4   2   3     220.     249.      22. o
   5   2   3    6066.    5959.     100. o
   6   2   3   10728.   11281.     144. o
   7   2   3    6590.    6949.     118. o
   8   2   3     752.     742.      44. o
   9   2   3   11340.   11207.     161. o
  10   2   3    3235.    3333.      92. o
  11   2   3     419.     458.      35. o
  12   2   3     279.     266.      31. o
  13   2   3    7493.    7394.     148. o
  14   2   3    3210.    3337.     109. o
  15   2   3    2816.    2796.      96. o
  16   2   3     990.     811.      57. o
  17   2   3    2027.    1762.      83. o
  18   2   3      50.      35.      31. <
  19   2   3    3621.    4070.     131. o
  20   2   3     495.     554.      52. o
  21   2   3    2054.    1924.      96. o
  22   2   3     445.     375.      48. o
  23   2   3    1568.    1553.      87. o
  24   2   3      27.     100.      39. <
  25   2   3     568.     685.      70. o
  26   2   3    6984.    6915.     188. o
  27   2   3    1173.    1374.      83. o
  28   2   3    2442.    1911.      92. o
  29   2   3       2.     -13.      74. <
  30   2   3     100.      35.      57. <
  31   2   3     549.     279.      52. o
 -27   3   3    1122.     576.      65. o
 -26   3   3     327.     231.      44. o
 -25   3   3    1705.    1645.     109. o
 -24   3   3    1766.    1706.     113. o
 -23   3   3    1530.    1675.     113. o
 -22   3   3     844.     829.      83. o
 -21   3   3    2185.    1972.     113. o
 -20   3   3     877.     912.      79. o
 -19   3   3    1036.    1283.      96. o
 -18   3   3    2211.    1963.     109. o
 -17   3   3      84.      17.      31. <
 -16   3   3    1755.    1889.     105. o
 -15   3   3    1282.    1086.      79. o
 -14   3   3     238.     209.      35. o
 -13   3   3       0.       0.      26. <
 -12   3   3     892.     960.      70. o
 -11   3   3    3269.    4040.     157. o
 -10   3   3     776.     606.      52. o
  -9   3   3     656.     920.      61. o
  -8   3   3    6297.    5824.     144. o
  -7   3   3     279.     432.      39. o
  -6   3   3      53.     118.      22. o
  -5   3   3       8.      44.      22. <
  -4   3   3     482.     707.      48. o
  -3   3   3     392.     585.      44. o
  -2   3   3    2004.    2618.      70. o
   2   3   3     225.     266.      22. o
   3   3   3    3451.    3918.      74. o
   4   3   3       1.      52.      17. o
   5   3   3      77.      39.      17. <
   6   3   3      39.     122.      22. o
   7   3   3    7389.    8620.     135. o
   8   3   3    4178.    4219.      96. o
   9   3   3    2544.    2452.      79. o
  10   3   3    3482.    4031.     100. o
  11   3   3     443.     366.      31. o
  12   3   3    6514.    6762.     140. o
  13   3   3    7482.    7473.     148. o
  14   3   3       1.      -4.      26. <
  15   3   3    9020.    8228.     179. o
  16   3   3    8791.    7861.     166. o
  17   3   3     159.      48.      31. <
  18   3   3       5.      31.      35. <
  19   3   3      27.      35.      31. <
  20   3   3    1186.    1213.      74. o
  21   3   3       2.     -31.      31. <
  22   3   3    2148.    2168.     100. o
  23   3   3    4471.    4376.     144. o
  24   3   3    1035.    1222.      79. o
  25   3   3    2895.    2936.     122. o
  26   3   3    1009.    1021.      74. o
  27   3   3     351.     380.      48. o
  28   3   3     442.     593.     105. o
  29   3   3      56.     -31.      65. <
  30   3   3       1.     122.      87. <
  31   3   3       6.      48.      65. <
 -28   4   3    1255.     890.      61. o
 -27   4   3     587.     654.      74. o
 -26   4   3    2525.    2325.     140. o
 -25   4   3     793.     746.      87. o
 -24   4   3    5214.    5475.     214. o
 -23   4   3       8.      17.      48. <
 -22   4   3     174.     183.      52. o
 -21   4   3     403.     441.      61. o
 -20   4   3     768.     633.      74. o
 -19   4   3     223.     231.      44. o
 -18   4   3     382.     502.      65. o
 -17   4   3     700.     737.      74. o
 -16   4   3    2210.    2316.     122. o
 -15   4   3      14.      52.      35. <
 -14   4   3    2374.    2500.     122. o
 -13   4   3    3278.    3097.     131. o
 -12   4   3    4351.    4410.     174. o
 -11   4   3     940.    1418.      83. o
 -10   4   3    1240.    1265.      79. o
  -9   4   3    4511.    5292.     153. o
  -8   4   3     112.      13.      17. <
  -7   4   3       5.     140.      44. o
  -6   4   3       0.      17.      26. <
  -5   4   3   17587.   17162.     244. o
  -4   4   3     308.     310.      35. o
  -3   4   3    5344.    5815.      83. o
  -2   4   3    2115.    2155.      52. o
  -1   4   3   37840.   40868.     489. o
   1   4   3     151.     375.      35. o
   2   4   3    9556.   10269.     127. o
   3   4   3    8206.    9707.     127. o
   4   4   3    8895.    9061.     127. o
   5   4   3       0.      57.      17. o
   6   4   3     326.     297.      26. o
   7   4   3    5453.    6989.     122. o
   8   4   3     570.     873.      48. o
   9   4   3     624.     851.      48. o
  10   4   3     226.     262.      31. o
  11   4   3   16906.   17795.     222. o
  12   4   3    1410.    1370.      65. o
  13   4   3    1568.    1584.      70. o
  14   4   3     111.     183.      26. o
  15   4   3    1342.    1064.      61. o
  16   4   3    1412.    1649.      83. o
  17   4   3    1271.    1230.      70. o
  18   4   3     278.     305.      44. o
  19   4   3     311.     318.      39. o
  20   4   3      12.      31.      35. <
  21   4   3     274.     209.      39. o
  22   4   3    1558.    1592.      92. o
  23   4   3      11.     -17.      35. <
  24   4   3    3236.    3141.     127. o
  25   4   3    1048.    1060.      74. o
  26   4   3     103.       4.      35. <
  27   4   3       9.      70.      74. <
  28   4   3      18.      22.      83. <
  29   4   3      77.      70.      83. <
  30   4   3     285.     380.      87. o
  31   4   3      12.      65.      83. <
  32   4   3    1078.     986.     100. o
 -29   5   3     462.     270.      39. o
 -28   5   3     296.     380.      65. o
 -27   5   3     464.     497.      74. o
 -26   5   3    2058.    1933.     135. o
 -25   5   3       7.     -13.      44. <
 -24   5   3    1337.    1344.     109. o
 -23   5   3    1439.    1322.     109. o
 -22   5   3    5407.    5519.     222. o
 -21   5   3     523.     497.      70. o
 -20   5   3      58.     157.      48. o
 -19   5   3      10.      26.      39. <
 -18   5   3      64.       0.      39. <
 -17   5   3    2365.    2757.     148. o
 -16   5   3    7420.    7730.     236. o
 -15   5   3    1769.    1592.     105. o
 -14   5   3     909.     842.      74. o
 -13   5   3    3571.    3848.     179. o
 -12   5   3    2831.    3023.     131. o
 -11   5   3    1138.    1091.      79. o
 -10   5   3    1877.    2029.     100. o
  -9   5   3    7871.    8376.     205. o
  -8   5   3    6761.    6579.     174. o
  -7   5   3    1521.    1745.      87. o
  -6   5   3     117.      52.      31. <
  -5   5   3       1.      17.      17. <
  -4   5   3    7441.    7224.     100. o
  -3   5   3    1719.    1832.      52. o
  -2   5   3     305.     414.      26. o
  -1   5   3       8.      39.      17. <
   0   5   3     979.     881.      39. o
   1   5   3    3497.    3451.      74. o
   2   5   3    4243.    4301.      87. o
   3   5   3    1641.    1658.      57. o
   4   5   3    4026.    3966.      92. o
   5   5   3    1306.    1121.      48. o
   6   5   3    3956.    4092.      96. o
   7   5   3    5314.    5479.     113. o
   8   5   3    1014.     702.      44. o
   9   5   3    3619.    3377.      92. o
  10   5   3    8255.    7944.     148. o
  11   5   3   16867.   17677.     227. o
  12   5   3    3572.    3612.     105. o
  13   5   3     112.      96.      22. o
  14   5   3       3.      35.      26. <
  15   5   3     353.     528.      48. o
  16   5   3    1412.    1379.      70. o
  17   5   3    4161.    4066.     135. o
  18   5   3    1580.    1658.      83. o
  19   5   3    4307.    4127.     131. o
  20   5   3     756.     729.      57. o
  21   5   3    1593.    1610.      87. o
  22   5   3    1965.    1867.      96. o
  23   5   3    1395.    1509.      87. o
  24   5   3   11246.   11028.     231. o
  25   5   3      65.     109.      44. <
  26   5   3      87.      96.      52. <
  27   5   3     370.     301.      87. o
  28   5   3     144.     375.     109. o
  29   5   3     186.     340.     109. o
  30   5   3     114.     -35.      87. <
  31   5   3     118.      31.      96. <
  32   5   3    1350.    1579.     153. o
 -30   6   3     213.      92.      44. <
 -29   6   3    1489.    1479.     118. o
 -28   6   3     121.     161.      57. <
 -27   6   3     482.     602.      92. o
 -26   6   3       0.     118.      70. <
 -25   6   3    8133.    7940.     288. o
 -24   6   3       0.     -52.      57. <
 -23   6   3     196.     122.      57. <
 -22   6   3      36.     140.      57. <
 -21   6   3     147.     100.      48. <
 -20   6   3     942.     899.      92. o
 -19   6   3    2179.    2452.     148. o
 -18   6   3    4513.    4458.     196. o
 -17   6   3      12.       9.      35. <
 -16   6   3    2204.    2242.     131. o
 -15   6   3    2171.    2125.     122. o
 -14   6   3    2043.    2007.     140. o
 -13   6   3    1773.    2024.     118. o
 -12   6   3     529.     589.      65. o
 -11   6   3     373.     506.      61. o
 -10   6   3     948.    1021.      79. o
  -9   6   3    1010.    1365.      87. o
  -8   6   3     146.     170.      35. o
  -7   6   3   31226.   31140.     397. o
  -6   6   3    4320.    4053.      83. o
  -5   6   3    2361.    2727.      65. o
  -4   6   3   10448.   10649.     135. o
  -3   6   3    3278.    3630.      79. o
  -2   6   3    1799.    1758.      57. o
  -1   6   3      75.     153.      22. o
   0   6   3     552.     868.      44. o
   1   6   3    1482.    1719.      61. o
   2   6   3      22.      31.      22. <
   3   6   3      53.      48.      17. <
   4   6   3    7720.    7700.     131. o
   5   6   3     148.     135.      22. o
   6   6   3    3297.    3228.      87. o
   7   6   3     930.     729.      44. o
   8   6   3    1725.    2042.      74. o
   9   6   3   11930.   11220.     174. o
  10   6   3      21.      -9.      22. <
  11   6   3     307.     323.      39. o
  12   6   3     425.     545.      44. o
  13   6   3    3275.    3285.     105. o
  14   6   3    3906.    3887.     113. o
  15   6   3    7817.    7870.     166. o
  16   6   3    1519.    1453.      74. o
  17   6   3     803.     807.      57. o
  18   6   3     102.     153.      44. o
  19   6   3      18.     -22.      31. <
  20   6   3      59.      44.      31. <
  21   6   3    1407.    1379.      83. o
  22   6   3     477.     515.      57. o
  23   6   3    4089.    3952.     140. o
  24   6   3     867.     833.      65. o
  25   6   3      23.     -31.      44. <
  26   6   3     439.     532.     127. o
  27   6   3     513.     602.     118. o
  28   6   3     237.     349.     105. o
  29   6   3      22.    -113.     100. <
  30   6   3     648.     859.     144. o
  31   6   3       0.    -113.     109. <
  32   6   3       1.    -109.     100. <
 -30   7   3     479.     537.      83. o
 -29   7   3      11.      52.      61. <
 -28   7   3     534.     410.      87. o
 -27   7   3      23.     -39.      65. <
 -26   7   3    2557.    2657.     179. o
 -25   7   3      44.       0.      61. <
 -24   7   3    1213.     960.     105. o
 -23   7   3     757.     720.      96. o
 -22   7   3    1520.    1461.     127. o
 -21   7   3      39.     -13.      52. <
 -20   7   3    1526.    1741.     135. o
 -19   7   3      84.     166.      52. o
 -18   7   3    3454.    3743.     188. o
 -17   7   3   11550.   10592.     301. o
 -16   7   3      45.      83.      48. <
 -15   7   3    5687.    5257.     205. o
 -14   7   3    1184.    1208.     100. o
 -13   7   3    1425.    1379.      96. o
 -12   7   3    3214.    3324.     153. o
 -11   7   3    2245.    2508.     131. o
 -10   7   3    5804.    5789.     192. o
  -9   7   3    5149.    5501.     183. o
  -8   7   3     321.     222.      26. o
  -7   7   3    3650.    3599.      83. o
  -6   7   3    1435.    1640.      57. o
  -5   7   3     611.     681.      35. o
  -4   7   3     569.     384.      26. o
  -3   7   3    4262.    4821.      96. o
  -2   7   3    1424.    1422.      52. o
  -1   7   3       1.      57.      22. <
   0   7   3       1.     -31.      22. <
   1   7   3   11609.   12852.     166. o
   2   7   3      12.      -4.      22. <
   3   7   3     995.    1261.      52. o
   4   7   3    6715.    6600.     127. o
   5   7   3    1768.    2029.      70. o
   6   7   3     663.     646.      39. o
   7   7   3    1400.    1557.      70. o
   8   7   3    2289.    2661.      87. o
   9   7   3    1182.    1339.      61. o
  10   7   3    6885.    7386.     148. o
  11   7   3    1589.    1597.      70. o
  12   7   3     417.     476.      44. o
  13   7   3    6025.    5798.     140. o
  14   7   3     169.     170.      35. o
  15   7   3    2884.    2713.     100. o
  16   7   3      16.       4.      31. <
  17   7   3    1198.    1278.      74. o
  18   7   3    7177.    8415.     188. o
  19   7   3       3.     -35.      39. <
  20   7   3    6040.    6256.     166. o
  21   7   3    2214.    2042.      96. o
  22   7   3    2771.    2705.     113. o
  23   7   3    1020.    1091.      74. o
  24   7   3     111.      87.      35. <
  25   7   3     180.     166.      65. <
  26   7   3    5114.    5327.     292. o
  27   7   3     562.     545.     113. o
  28   7   3    2234.    2888.     231. o
  29   7   3     825.     951.     144. o
  30   7   3    2425.    2508.     214. o
  31   7   3     415.     580.     135. o
  32   7   3    2150.    3455.     253. o
 -31   8   3    1711.    1854.     135. o
 -30   8   3      62.      61.      65. <
 -29   8   3    1363.    1767.     170. o
 -28   8   3     664.     567.      96. o
 -27   8   3      67.      74.      79. <
 -26   8   3     135.     148.      70. <
 -25   8   3     281.     166.      61. <
 -24   8   3    2996.    2966.     192. o
 -23   8   3     983.     986.     122. o
 -22   8   3     467.     388.      83. o
 -21   8   3    2035.    1858.     144. o
 -20   8   3    2454.    2282.     157. o
 -19   8   3    2533.    2679.     166. o
 -18   8   3     174.     144.      39. o
 -17   8   3    2580.    2434.     153. o
 -16   8   3      41.     153.      52. <
 -15   8   3     654.     628.      83. o
 -14   8   3    1934.    1680.     122. o
 -13   8   3    3900.    3438.     161. o
 -12   8   3    8108.    8001.     244. o
 -11   8   3    3761.    3883.     170. o
 -10   8   3   19883.   18658.     201. o
  -9   8   3     689.     829.      44. o
  -8   8   3   12464.   12595.     166. o
  -7   8   3   15841.   15103.     183. o
  -6   8   3    6619.    6954.     122. o
  -5   8   3    2224.    2159.      70. o
  -4   8   3   30238.   33552.     270. o
  -3   8   3     961.    1317.      57. o
  -2   8   3  120949.  124807.     532. o
  -1   8   3    6185.    6574.     122. o
   0   8   3 1236370. 1356020.    2526. o
   1   8   3    1134.    1073.      52. o
   2   8   3   76517.   85335.     458. o
   3   8   3     391.     454.      39. o
   4   8   3   21379.   25128.     253. o
   5   8   3     341.     384.      35. o
   6   8   3    3658.    3359.      96. o
   7   8   3    1137.    1143.      57. o
   8   8   3   41872.   45885.     388. o
   9   8   3   22644.   23091.     266. o
  10   8   3   15112.   16695.     231. o
  11   8   3    6555.    6286.     144. o
  12   8   3    8607.    8393.     179. o
  13   8   3    1084.     995.      61. o
  14   8   3     680.     777.      57. o
  15   8   3     751.     746.      61. o
  16   8   3     472.     275.      39. o
  17   8   3    6986.    6500.     161. o
  18   8   3    1692.    1579.      83. o
  19   8   3     656.     859.      70. o
  20   8   3     561.     358.      44. o
  21   8   3    3080.    2966.     118. o
  22   8   3    1297.    1200.      79. o
  23   8   3       3.     -31.      35. <
  24   8   3    3446.    2914.     118. o
  25   8   3       3.      35.      79. <
  26   8   3    1926.    1941.     192. o
  27   8   3     650.     903.     135. o
  28   8   3    4274.    4821.     297. o
  29   8   3    1140.    1217.     170. o
  30   8   3    1135.    1361.     174. o
  31   8   3     147.     153.     109. <
  32   8   3     389.     432.     144. <
 -32   9   3     118.     153.      61. <
 -31   9   3      77.      44.      74. <
 -30   9   3    1750.    2190.     188. o
 -29   9   3     677.     785.     140. o
 -28   9   3       4.     205.      96. <
 -27   9   3     211.     174.      87. <
 -26   9   3    1257.    1479.     153. o
 -25   9   3    3567.    3835.     227. o
 -24   9   3     251.     131.      65. <
 -23   9   3     250.     270.      65. o
 -22   9   3       3.      79.      65. <
 -21   9   3    3197.    2988.     188. o
 -20   9   3    4589.    4441.     222. o
 -19   9   3    1987.    2325.     157. o
 -18   9   3    4456.    4245.     209. o
 -17   9   3    7165.    7377.     266. o
 -16   9   3    1168.    1051.     118. o
 -15   9   3    2677.    2631.     157. o
 -14   9   3     341.     432.      65. o
 -13   9   3    5347.    4616.     196. o
 -12   9   3     437.     222.      44. o
 -11   9   3       2.     -22.      22. <
 -10   9   3   13620.   13650.     183. o
  -9   9   3    8169.    8738.     144. o
  -8   9   3    1708.    1902.      65. o
  -7   9   3      13.     -44.      26. <
  -6   9   3    4851.    5117.     113. o
  -5   9   3    2858.    2748.      83. o
  -4   9   3     561.     476.      35. o
  -3   9   3    1994.    2050.      74. o
  -2   9   3   46475.   48079.     349. o
  -1   9   3    2125.    1893.      70. o
   0   9   3    3809.    3996.     105. o
   1   9   3   41270.   41858.     332. o
   2   9   3    2152.    2556.      83. o
   3   9   3      83.       0.      22. <
   4   9   3       1.      22.      22. <
   5   9   3     383.     428.      35. o
   6   9   3    3529.    3909.     109. o
   7   9   3   12201.   12355.     196. o
   8   9   3   11102.   12324.     196. o
   9   9   3    6634.    6596.     153. o
  10   9   3     755.    1021.      61. o
  11   9   3      60.      48.      31. <
  12   9   3    1496.    1518.      74. o
  13   9   3    1082.    1156.      70. o
  14   9   3    2649.    2661.     100. o
  15   9   3       1.      17.      31. <
  16   9   3   11572.   10928.     209. o
  17   9   3    1058.     794.      57. o
  18   9   3       1.      -9.      35. <
  19   9   3    7513.    8106.     192. o
  20   9   3     165.      70.      35. <
  21   9   3    2235.    2426.     109. o
  22   9   3    1215.     960.      74. o
  23   9   3     251.     231.      44. o
  24   9   3     846.     681.      79. o
  25   9   3     229.     236.      83. <
  26   9   3    1621.    1588.     170. o
  27   9   3       1.      87.      92. <
  28   9   3    1546.    1453.     170. o
  29   9   3    1595.    1776.     201. o
  30   9   3       0.    -109.     131. <
  31   9   3      22.     157.     122. <
  32   9   3    1123.    1632.     205. o
 -32  10   3     308.     489.     113. o
 -31  10   3     239.      31.     100. <
 -30  10   3    1993.    2665.     222. o
 -29  10   3      96.     161.     105. <
 -28  10   3      12.      74.      92. <
 -27  10   3      80.     118.      92. <
 -26  10   3     196.     279.      92. o
 -25  10   3     987.    1178.     144. o
 -24  10   3    6087.    5615.     275. o
 -23  10   3     826.     925.     122. o
 -22  10   3    2267.    2343.     174. o
 -21  10   3    5313.    5244.     253. o
 -20  10   3    5043.    4633.     231. o
 -19  10   3     307.     270.      70. o
 -18  10   3     630.     676.      92. o
 -17  10   3    2775.    3106.     179. o
 -16  10   3     221.     201.      61. o
 -15  10   3    9403.    9017.     292. o
 -14  10   3     877.     903.      92. o
 -13  10   3      24.       9.      22. <
 -12  10   3     264.     188.      26. o
 -11  10   3    8446.    8219.     148. o
 -10  10   3    8056.    7931.     148. o
  -9  10   3    3596.    3865.     105. o
  -8  10   3     534.     449.      35. o
  -7  10   3    8500.    9087.     157. o
  -6  10   3     968.     912.      52. o
  -5  10   3     577.     598.      44. o
  -4  10   3      25.     -26.      22. <
  -3  10   3   39222.   40519.     336. o
  -2  10   3   23044.   24700.     262. o
  -1  10   3    5669.    5519.     127. o
   0  10   3    3104.    2818.      92. o
   1  10   3    7670.    8982.     161. o
   2  10   3    4435.    4210.     113. o
   3  10   3     516.     615.      44. o
   4  10   3    4843.    4568.     122. o
   5  10   3    7640.    8415.     161. o
   6  10   3   24255.   24744.     284. o
   7  10   3       7.      74.      26. <
   8  10   3     600.     567.      44. o
   9  10   3   11365.   11273.     196. o
  10  10   3     940.    1200.      70. o
  11  10   3     111.      57.      31. <
  12  10   3       6.     -39.      26. <
  13  10   3    8953.    8956.     188. o
  14  10   3       1.      52.      31. <
  15  10   3    3323.    3848.     127. o
  16  10   3    3481.    3259.     118. o
  17  10   3    3768.    3630.     127. o
  18  10   3    1942.    2203.     100. o
  19  10   3    2716.    2683.     113. o
  20  10   3    1338.    1217.      79. o
  21  10   3    1410.    1313.      83. o
  22  10   3    9254.    8782.     205. o
  23  10   3     249.     209.      39. o
  24  10   3     108.     205.      83. <
  25  10   3     336.     301.      87. o
  26  10   3    8036.    7421.     362. o
  27  10   3    1031.    1160.     153. o
  28  10   3    3052.    3193.     257. o
  29  10   3      20.     -74.     109. <
  30  10   3    4186.    4616.     314. o
  31  10   3     905.    1509.     214. o
  32  10   3     222.     205.     161. <
 -32  11   3     125.     -70.     113. <
 -31  11   3      15.     -96.     113. <
 -30  11   3     696.     868.     153. o
 -29  11   3     343.     471.     122. o
 -28  11   3     404.     563.     118. o
 -27  11   3     584.     681.     122. o
 -26  11   3      31.      65.      83. <
 -25  11   3     123.      74.      83. <
 -24  11   3     666.     571.     113. o
 -23  11   3     865.     829.     113. o
 -22  11   3     927.     855.     109. o
 -21  11   3     513.     567.     105. o
 -20  11   3    1955.    1632.     144. o
 -19  11   3    3773.    3804.     214. o
 -18  11   3      12.      35.      44. <
 -17  11   3    1281.    1152.     135. o
 -16  11   3      28.      22.      52. <
 -15  11   3   32933.   30128.     554. o
 -14  11   3    1586.    1453.      65. o
 -13  11   3      33.      17.      26. <
 -12  11   3     820.     833.      48. o
 -11  11   3    7782.    8703.     161. o
 -10  11   3     101.     166.      26. o
  -9  11   3    2126.    2129.      79. o
  -8  11   3     308.     454.      39. o
  -7  11   3    1379.    1475.      70. o
  -6  11   3   11937.   13340.     201. o
  -5  11   3     344.     449.      39. o
  -4  11   3   30958.   32575.     314. o
  -3  11   3     230.     140.      26. o
  -2  11   3     436.     497.      44. o
  -1  11   3    2022.    2181.      83. o
   0  11   3     848.     589.      44. o
   1  11   3    4029.    3752.     109. o
   2  11   3    2432.    2255.      87. o
   3  11   3   18738.   17341.     240. o
   4  11   3      14.      35.      22. <
   5  11   3      55.      61.      26. <
   6  11   3    2139.    2382.      92. o
   7  11   3    3929.    4458.     127. o
   8  11   3     503.     506.      48. o
   9  11   3    2317.    2652.     100. o
  10  11   3    3945.    4096.     131. o
  11  11   3    2812.    3189.     118. o
  12  11   3    6355.    5868.     153. o
  13  11   3    7623.    7783.     174. o
  14  11   3    2246.    2465.     100. o
  15  11   3   12582.   11194.     218. o
  16  11   3    3087.    2687.     109. o
  17  11   3   14002.   14632.     257. o
  18  11   3    1824.    1780.      92. o
  19  11   3    6026.    5601.     161. o
  20  11   3      59.      35.      39. <
  21  11   3    1243.    1060.      83. o
  22  11   3     116.     174.      44. o
  23  11   3    4316.    3651.     131. o
  24  11   3     480.     537.     113. o
  25  11   3      35.      92.      79. <
  26  11   3     290.     127.      83. <
  27  11   3      11.      52.     100. <
  28  11   3     482.     576.     140. o
  29  11   3    2668.    2618.     244. o
  30  11   3       5.      87.     148. <
  31  11   3     261.     327.     166. <
  32  11   3     103.      52.     236. <
 -32  12   3     369.     257.     157. <
 -31  12   3     365.     432.     153. <
 -30  12   3     224.     332.     122. <
 -29  12   3     272.     240.     113. <
 -28  12   3       1.     -52.     105. <
 -27  12   3    1629.    1518.     170. o
 -26  12   3     251.     188.      92. <
 -25  12   3      78.    -127.      92. <
 -24  12   3    1292.    1099.     135. o
 -23  12   3       3.    -140.      87. <
 -22  12   3     372.     445.      87. o
 -21  12   3     188.     166.      65. <
 -20  12   3     373.     489.     100. o
 -19  12   3     108.     105.      57. <
 -18  12   3    2233.    2264.     170. o
 -17  12   3     827.     654.      96. o
 -16  12   3    3311.    3372.     192. o
 -15  12   3    9203.    7944.     161. o
 -14  12   3    2129.    2364.      92. o
 -13  12   3     512.     375.      39. o
 -12  12   3    2575.    2805.      96. o
 -11  12   3     738.     489.      44. o
 -10  12   3    1093.    1078.      57. o
  -9  12   3      63.     148.      31. o
  -8  12   3    1044.    1243.      65. o
  -7  12   3   14399.   17123.     240. o
  -6  12   3    1283.     977.      57. o
  -5  12   3   67188.   69656.     480. o
  -4  12   3      81.      22.      22. <
  -3  12   3  132094.  154407.     720. o
  -2  12   3     500.     571.      44. o
  -1  12   3   27885.   30577.     323. o
   0  12   3      25.      26.      26. <
   1  12   3   18856.   20901.     266. o
   2  12   3   15299.   15094.     227. o
   3  12   3    7056.    5998.     144. o
   4  12   3    2282.    2378.      92. o
   5  12   3     179.     227.      35. o
   6  12   3    2984.    3124.     109. o
   7  12   3     837.     462.      44. o
   8  12   3   11122.   11534.     209. o
   9  12   3   21309.   23300.     301. o
  10  12   3       2.      -4.      31. <
  11  12   3   35770.   38464.     419. o
  12  12   3      17.      96.      31. o
  13  12   3    6976.    7072.     174. o
  14  12   3    1706.    1658.      87. o
  15  12   3    9811.    8769.     196. o
  16  12   3    3033.    3346.     127. o
  17  12   3   10332.   10374.     218. o
  18  12   3    2884.    2905.     118. o
  19  12   3    6344.    6129.     174. o
  20  12   3     589.     628.      61. o
  21  12   3     222.     231.      39. o
  22  12   3      38.      35.      44. <
  23  12   3    1988.    1837.     100. o
  24  12   3    1120.    1143.     140. o
  25  12   3      26.      26.      83. <
  26  12   3    1750.    1749.     188. o
  27  12   3     907.     881.     148. o
  28  12   3     773.     916.     161. o
  29  12   3     511.     742.     166. o
  30  12   3     668.    1165.     188. o
  31  12   3    1204.    1536.     218. o
 -31  13   3       5.    -131.     131. <
 -30  13   3     467.     401.     131. o
 -29  13   3      90.     310.     122. <
 -28  13   3     987.    1091.     174. o
 -27  13   3      97.     105.     109. <
 -26  13   3    2789.    2591.     218. o
 -25  13   3       3.     -39.      83. <
 -24  13   3    1104.     968.     131. o
 -23  13   3    2239.    1963.     174. o
 -22  13   3    2140.    1858.     170. o
 -21  13   3      96.     -26.      79. <
 -20  13   3     460.     462.      96. o
 -19  13   3      74.     -44.      61. <
 -18  13   3     747.     541.     100. o
 -17  13   3     447.     318.      74. o
 -16  13   3    1430.    1405.     135. o
 -15  13   3    9535.    8581.     170. o
 -14  13   3   14831.   14148.     222. o
 -13  13   3    1571.    1749.      79. o
 -12  13   3    3485.    3673.     113. o
 -11  13   3       2.     -22.      26. <
 -10  13   3     253.     105.      31. o
  -9  13   3     184.     218.      31. o
  -8  13   3   11921.   12690.     214. o
  -7  13   3     107.     -35.      26. <
  -6  13   3    1661.    1793.      79. o
  -5  13   3    9561.    9179.     179. o
  -4  13   3   19706.   18868.     262. o
  -3  13   3      42.    -157.      44. <
  -2  13   3   12888.   13768.     222. o
  -1  13   3     655.     585.      48. o
   0  13   3    7065.    7822.     166. o
   1  13   3    3432.    3813.     122. o
   2  13   3      62.      13.      31. <
   3  13   3      87.     148.      31. o
   4  13   3   22421.   22572.     292. o
   5  13   3   14169.   14344.     236. o
   6  13   3      96.      87.      31. <
   7  13   3     649.     493.      48. o
   8  13   3    1343.    1379.      74. o
   9  13   3    1961.    2081.      96. o
  10  13   3    2126.    2024.      96. o
  11  13   3    3865.    4541.     140. o
  12  13   3    1690.    1283.      83. o
  13  13   3   15475.   14610.     253. o
  14  13   3     263.     358.      48. o
  15  13   3    1696.    1300.      79. o
  16  13   3     794.     864.      65. o
  17  13   3    2569.    2635.     113. o
  18  13   3     350.     323.      48. o
  19  13   3    6027.    5375.     166. o
  20  13   3       4.     -48.      39. <
  21  13   3     480.     327.      48. o
  22  13   3     171.     209.      57. o
  23  13   3     544.     467.      57. o
  24  13   3    6241.    5440.     314. o
  25  13   3    2279.    2181.     205. o
  26  13   3     124.     275.      96. <
  27  13   3      42.     183.     105. <
  28  13   3       0.     222.     122. <
  29  13   3     322.     576.     148. o
  30  13   3     385.     576.     157. o
  31  13   3      27.      35.     135. <
 -31  14   3     334.     606.     153. o
 -30  14   3     916.    1034.     170. o
 -29  14   3    2706.    3551.     279. o
 -28  14   3     535.     419.     127. o
 -27  14   3       8.     -74.     100. <
 -26  14   3     182.      61.      92. <
 -25  14   3    4352.    4602.     284. o
 -24  14   3      37.      48.      83. <
 -23  14   3     767.     903.     135. o
 -22  14   3    3456.    3045.     218. o
 -21  14   3    1910.    1557.     157. o
 -20  14   3    2750.    2709.     196. o
 -19  14   3      33.     -83.      74. <
 -18  14   3     212.     127.      79. <
 -17  14   3      50.       0.      70. <
 -16  14   3    2859.    2652.     100. o
 -15  14   3    3008.    2953.     105. o
 -14  14   3     952.     842.      61. o
 -13  14   3    4251.    4162.     127. o
 -12  14   3    8827.    9392.     188. o
 -11  14   3      23.       9.      31. <
 -10  14   3     699.     737.      57. o
  -9  14   3    5900.    5693.     148. o
  -8  14   3    3636.    3438.     113. o
  -7  14   3    4265.    4280.     131. o
  -6  14   3    1247.    1448.      74. o
  -5  14   3   11671.   12451.     218. o
  -4  14   3    3467.    4000.     122. o
  -3  14   3   25904.   26214.     318. o
  -2  14   3   10248.   11774.     214. o
  -1  14   3    8889.   10099.     201. o
   0  14   3    7364.    7883.     174. o
   1  14   3     337.     166.      31. o
   2  14   3    2902.    3302.     118. o
   3  14   3    5431.    4672.     140. o
   4  14   3     409.     558.      48. o
   5  14   3      24.      35.      26. <
   6  14   3    5510.    6129.     161. o
   7  14   3   10579.   11090.     214. o
   8  14   3    5375.    5785.     157. o
   9  14   3    3916.    4044.     131. o
  10  14   3    2028.    2273.     100. o
  11  14   3    7977.    8031.     192. o
  12  14   3      37.     170.      44. o
  13  14   3      66.     -70.      39. <
  14  14   3    4265.    4210.     144. o
  15  14   3    9001.    9554.     214. o
  16  14   3    3160.    2945.     122. o
  17  14   3    1522.    1527.      92. o
  18  14   3     514.     541.      61. o
  19  14   3    1018.     899.      70. o
  20  14   3     664.     755.      70. o
  21  14   3     147.     279.      48. o
  22  14   3     114.     135.      48. <
  23  14   3    5452.    4821.     161. o
  24  14   3    2075.    2050.     196. o
  25  14   3     719.     689.     118. o
  26  14   3      68.      22.     131. <
  27  14   3     505.     558.     127. o
  28  14   3      44.    -196.     122. <
  29  14   3     597.     585.     144. o
  30  14   3     841.     960.     174. o
  31  14   3      67.    -236.     153. <
 -31  15   3      30.     157.     161. <
 -30  15   3       0.      22.     144. <
 -29  15   3    1066.    1387.     179. o
 -28  15   3     213.     345.     113. o
 -27  15   3       5.      35.     109. <
 -26  15   3       1.    -131.      92. <
 -25  15   3     292.     314.     100. o
 -24  15   3    5270.    4829.     288. o
 -23  15   3      88.      26.      83. <
 -22  15   3     362.     358.      83. o
 -21  15   3    1671.    1544.     153. o
 -20  15   3    8409.    7704.     336. o
 -19  15   3       6.      22.      87. <
 -18  15   3      59.     100.      79. <
 -17  15   3     193.     192.      39. o
 -16  15   3     228.     135.      31. o
 -15  15   3    5774.    5837.     153. o
 -14  15   3    1624.    1736.      87. o
 -13  15   3    7285.    7748.     179. o
 -12  15   3    5268.    5331.     148. o
 -11  15   3   15637.   16403.     257. o
 -10  15   3    8366.    8699.     188. o
  -9  15   3   11423.   11918.     218. o
  -8  15   3    2150.    2460.     100. o
  -7  15   3    6998.    8407.     183. o
  -6  15   3     112.     166.      35. o
  -5  15   3    8289.    7076.     170. o
  -4  15   3     132.     135.      35. o
  -3  15   3    2752.    2600.     100. o
  -2  15   3   14684.   14645.     244. o
  -1  15   3    7224.    7896.     179. o
   0  15   3     366.     340.      39. o
   1  15   3   10485.   11430.     218. o
   2  15   3    9546.    8882.     196. o
   3  15   3      15.      79.      31. <
   4  15   3    5409.    5370.     153. o
   5  15   3    6740.    7277.     179. o
   6  15   3    1717.    1815.      92. o
   7  15   3    1642.    1483.      87. o
   8  15   3    8522.    9166.     205. o
   9  15   3    9603.   10069.     214. o
  10  15   3     148.      92.      39. <
  11  15   3       4.      17.      31. <
  12  15   3    7190.    7141.     183. o
  13  15   3     346.     462.      52. o
  14  15   3       9.      17.      31. <
  15  15   3    1157.    1562.      92. o
  16  15   3     968.     964.      74. o
  17  15   3     307.     419.      52. o
  18  15   3   17867.   18933.     318. o
  19  15   3    1818.    2042.     109. o
  20  15   3     110.      87.      44. <
  21  15   3     799.     619.      57. o
  22  15   3    3664.    3442.     135. o
  23  15   3       5.      57.      52. <
  24  15   3    2416.    2369.     209. o
  25  15   3    1043.    1030.     148. o
  26  15   3    2732.    2543.     231. o
  27  15   3     249.     122.     118. <
  28  15   3     738.     907.     161. o
  29  15   3    1466.    1902.     222. o
  30  15   3     940.    1252.     209. o
  31  15   3      80.     458.     174. <
 -31  16   3     661.     864.     188. o
 -30  16   3       0.    -166.     135. <
 -29  16   3       4.      87.     135. <
 -28  16   3      95.      39.     105. <
 -27  16   3     851.     916.     140. o
 -26  16   3     369.     428.     113. o
 -25  16   3       0.    -100.     113. <
 -24  16   3    1203.    1038.     144. o
 -23  16   3   10331.    9222.     397. o
 -22  16   3     125.     183.      83. <
 -21  16   3    1147.     585.     100. o
 -20  16   3    1131.     877.     127. o
 -19  16   3      36.      65.      70. <
 -18  16   3    6395.    5789.     284. o
 -17  16   3    1824.    1601.      83. o
 -16  16   3    1009.    1012.      65. o
 -15  16   3     215.     284.      48. o
 -14  16   3    2829.    2748.     109. o
 -13  16   3   10952.   10911.     218. o
 -12  16   3     113.     105.      35. o
 -11  16   3    5840.    5950.     157. o
 -10  16   3   55594.   57027.     506. o
  -9  16   3     393.     366.      39. o
  -8  16   3    8582.    8812.     196. o
  -7  16   3    9361.    9406.     205. o
  -6  16   3    2145.    2125.      96. o
  -5  16   3      34.      39.      31. <
  -4  16   3      58.      70.      31. <
  -3  16   3     431.     545.      52. o
  -2  16   3   41658.   42569.     432. o
  -1  16   3    6027.    6531.     170. o
   0  16   3  318504.  368217.    1287. o
   1  16   3       0.      31.      31. <
   2  16   3     374.     698.      61. o
   3  16   3    2460.    2522.     109. o
   4  16   3   11017.   12337.     236. o
   5  16   3    4713.    4746.     148. o
   6  16   3      45.      96.      35. <
   7  16   3    1900.    1858.      96. o
   8  16   3  115341.  121156.     763. o
   9  16   3   11141.   11591.     236. o
  10  16   3    1668.    1688.      92. o
  11  16   3    1705.    1688.      92. o
  12  16   3   26792.   27811.     375. o
  13  16   3     804.     838.      70. o
  14  16   3   23509.   24906.     362. o
  15  16   3      47.      22.      39. <
  16  16   3     165.     275.      48. o
  17  16   3    3525.    3551.     140. o
  18  16   3    1201.    1126.      79. o
  19  16   3      39.     174.      44. o
  20  16   3    3470.    3062.     131. o
  21  16   3    3331.    3180.     135. o
  22  16   3       7.      26.      52. <
  23  16   3    1135.    1047.      87. o
  24  16   3    3349.    3032.     240. o
  25  16   3     623.     419.     109. o
  26  16   3    2469.    2792.     244. o
  27  16   3    1212.    1261.     192. o
  28  16   3    1192.    1296.     174. o
  29  16   3     181.      74.     153. <
  30  16   3     274.     729.     183. o
  31  16   3      22.      13.     170. <
 -31  17   3     404.     646.     201. o
 -30  17   3      83.     105.     131. <
 -29  17   3    3433.    3438.     292. o
 -28  17   3     546.     515.     131. o
 -27  17   3    1074.     851.     157. o
 -26  17   3     104.     118.     100. <
 -25  17   3     442.     428.     118. o
 -24  17   3     650.     563.     113. o
 -23  17   3     468.     384.     100. o
 -22  17   3     236.     174.      87. <
 -21  17   3     494.     414.      87. o
 -20  17   3    2850.    2474.     201. o
 -19  17   3    3292.    3145.     253. o
 -18  17   3   11768.   10038.     214. o
 -17  17   3    2801.    2613.     105. o
 -16  17   3    5749.    5610.     157. o
 -15  17   3     389.     270.      39. o
 -14  17   3       2.      26.      35. <
 -13  17   3    8404.    8232.     196. o
 -12  17   3    5473.    5170.     157. o
 -11  17   3      21.       0.      39. <
 -10  17   3    7661.    8005.     192. o
  -9  17   3   31656.   31650.     384. o
  -8  17   3    6595.    6705.     179. o
  -7  17   3      68.      48.      35. <
  -6  17   3    8614.    9118.     205. o
  -5  17   3      14.     144.      39. o
  -4  17   3     537.     602.      57. o
  -3  17   3      24.     105.      31. o
  -2  17   3     199.     428.      57. o
  -1  17   3      55.     144.      39. o
   0  17   3    1028.    3263.     174. o
   1  17   3   36438.   40432.     436. o
   2  17   3    6569.    6976.     179. o
   3  17   3       3.      -4.      35. <
   4  17   3    6664.    6823.     179. o
   5  17   3    5123.    5043.     157. o
   6  17   3    1025.    1134.      74. o
   7  17   3   20470.   20818.     323. o
   8  17   3   15371.   15757.     279. o
   9  17   3    6263.    6334.     179. o
  10  17   3    8381.    7861.     201. o
  11  17   3   11657.   11207.     240. o
  12  17   3      14.      92.      35. <
  13  17   3    5350.    5056.     161. o
  14  17   3    3284.    3542.     144. o
  15  17   3     144.      96.      39. <
  16  17   3     481.     445.      57. o
  17  17   3      26.      48.      48. <
  18  17   3      19.      26.      44. <
  19  17   3    1035.    1117.      87. o
  20  17   3      97.      70.      48. <
  21  17   3    1394.    1374.      92. o
  22  17   3      49.     -83.      57. <
  23  17   3     393.     441.      57. o
  24  17   3     398.     214.     109. <
  25  17   3     134.     201.     122. <
  26  17   3   11811.   10527.     471. o
  27  17   3     132.     179.     100. <
  28  17   3      13.      26.     122. <
  29  17   3    5142.    4716.     336. o
  30  17   3      74.      26.     131. <
 -30  18   3    2487.    3329.     310. o
 -29  18   3       1.      31.     131. <
 -28  18   3      22.      17.     127. <
 -27  18   3     136.     201.     100. <
 -26  18   3     953.     955.     157. o
 -25  18   3     325.     118.      92. <
 -24  18   3    5964.    5231.     314. o
 -23  18   3     595.     275.      87. o
 -22  18   3    4185.    3752.     244. o
 -21  18   3      94.       0.      79. <
 -20  18   3       1.      83.     118. <
 -19  18   3    1807.    1954.     179. o
 -18  18   3    1663.    1701.      92. o
 -17  18   3     210.     196.      39. o
 -16  18   3       1.     100.      39. <
 -15  18   3    6369.    6806.     183. o
 -14  18   3      17.      52.      31. <
 -13  18   3    2105.    2207.     105. o
 -12  18   3    6692.    6731.     183. o
 -11  18   3     860.     995.      70. o
 -10  18   3   16838.   17153.     292. o
  -9  18   3    2374.    2635.     113. o
  -8  18   3    3281.    2905.     118. o
  -7  18   3    2306.    2229.     105. o
  -6  18   3    1992.    1972.     100. o
  -5  18   3   11795.   13319.     257. o
  -4  18   3       5.       0.      26. <
  -3  18   3    6513.    7202.     192. o
  -2  18   3    6582.    7909.     196. o
  -1  18   3     508.     393.      48. o
   0  18   3    3112.    3398.     131. o
   1  18   3    2162.    2727.     122. o
   2  18   3    1175.    1326.      83. o
   3  18   3    5667.    5876.     170. o
   4  18   3   33493.   34250.     414. o
   5  18   3    3426.    4140.     148. o
   6  18   3   19073.   19692.     318. o
   7  18   3    2674.    3272.     131. o
   8  18   3      59.     135.      39. o
   9  18   3   15894.   16050.     292. o
  10  18   3    1269.    1187.      79. o
  11  18   3    5319.    5257.     170. o
  12  18   3    1249.    1379.      87. o
  13  18   3    5438.    5732.     179. o
  14  18   3    2448.    2809.     135. o
  15  18   3     596.     558.      57. o
  16  18   3     215.     201.      44. o
  17  18   3     130.     131.      52. <
  18  18   3       0.      79.      52. <
  19  18   3    2282.    2007.     109. o
  20  18   3     154.      52.      44. <
  21  18   3    1569.    1553.     105. o
  22  18   3      75.     127.      44. <
  23  18   3     342.     288.      57. o
  24  18   3    1055.    1108.     153. o
  25  18   3      50.     -83.     113. <
  26  18   3    2351.    2260.     222. o
  27  18   3     355.     218.     118. <
  28  18   3      36.      44.     109. <
  29  18   3      35.      31.     113. <
  30  18   3    3753.    4153.     358. o
 -30  19   3    2557.    2604.     270. o
 -29  19   3      15.     105.     109. <
 -28  19   3       8.     -26.     122. <
 -27  19   3     201.     244.     131. <
 -26  19   3     476.     401.     100. o
 -25  19   3    1056.    1121.     161. o
 -24  19   3     622.     454.     100. o
 -23  19   3    2921.    2478.     209. o
 -22  19   3      44.      35.      96. <
 -21  19   3     360.     419.     109. o
 -20  19   3     187.     297.     105. <
 -19  19   3    1759.    1584.     100. o
 -18  19   3    3934.    3682.     135. o
 -17  19   3    7844.    7822.     201. o
 -16  19   3    2189.    2264.     113. o
 -15  19   3    4610.    4537.     153. o
 -14  19   3     226.     314.      48. o
 -13  19   3    5950.    6073.     179. o
 -12  19   3    7806.    8263.     209. o
 -11  19   3      69.      -4.      39. <
 -10  19   3    1893.    1671.      92. o
  -9  19   3    1039.    1152.      83. o
  -8  19   3   13492.   14374.     275. o
  -7  19   3     613.     694.      65. o
  -6  19   3    6220.    7621.     196. o
  -5  19   3     564.     371.      44. o
  -4  19   3       1.      -4.      35. <
  -3  19   3     104.     122.      39. o
  -2  19   3   13376.   13694.     270. o
  -1  19   3    1337.    1322.      83. o
   0  19   3   21713.   22567.     345. o
   1  19   3    7294.    7665.     201. o
   2  19   3   38408.   40829.     462. o
   3  19   3   36406.   37587.     445. o
   4  19   3    9214.   10317.     236. o
   5  19   3     546.     497.      57. o
   6  19   3    1741.    1771.      96. o
   7  19   3     448.     493.      57. o
   8  19   3       1.      52.      39. <
   9  19   3    5851.    5754.     179. o
  10  19   3   20868.   21171.     345. o
  11  19   3     225.     179.      44. o
  12  19   3       1.      26.      39. <
  13  19   3    4223.    4205.     157. o
  14  19   3    9329.    9506.     240. o
  15  19   3   12988.   12690.     292. o
  16  19   3     341.     336.      57. o
  17  19   3    7688.    7717.     218. o
  18  19   3       9.      31.      44. <
  19  19   3    7358.    7390.     214. o
  20  19   3     800.     842.      83. o
  21  19   3     693.     807.      79. o
  22  19   3      36.      57.      39. <
  23  19   3    7498.    6836.     205. o
  24  19   3    3609.    3852.     275. o
  25  19   3    1294.    1078.     157. o
  26  19   3       1.      61.     105. <
  27  19   3    1747.    1605.     196. o
  28  19   3     164.     100.     135. <
  29  19   3      10.     -39.     144. <
  30  19   3       7.     -96.     140. <
 -30  20   3     850.     982.     188. o
 -29  20   3     775.    1051.     183. o
 -28  20   3    2832.    3028.     284. o
 -27  20   3    1325.    1557.     214. o
 -26  20   3     349.     484.     122. o
 -25  20   3     395.     222.     100. <
 -24  20   3      33.      65.     100. <
 -23  20   3     191.     288.     109. <
 -22  20   3    3401.    2474.     218. o
 -21  20   3    6459.    4986.     297. o
 -20  20   3     373.     393.     109. o
 -19  20   3    7208.    6758.     183. o
 -18  20   3     194.     205.      48. o
 -17  20   3    9249.    9331.     222. o
 -16  20   3     143.     135.      48. <
 -15  20   3   16849.   16800.     301. o
 -14  20   3    3239.    3507.     140. o
 -13  20   3     285.     209.      52. o
 -12  20   3    4922.    4650.     161. o
 -11  20   3      59.      57.      35. <
 -10  20   3    4250.    4541.     161. o
  -9  20   3    6510.    5575.     174. o
  -8  20   3    3549.    3538.     135. o
  -7  20   3      74.     323.      48. o
  -6  20   3     260.     166.      39. o
  -5  20   3   14184.   13851.     275. o
  -4  20   3    1171.    1008.      70. o
  -3  20   3      93.     419.      57. o
  -2  20   3      64.      13.      39. <
  -1  20   3    4504.    4899.     161. o
   0  20   3     833.     947.      79. o
   1  20   3    4920.    6038.     183. o
   2  20   3    3935.    4450.     157. o
   3  20   3   17798.   18144.     318. o
   4  20   3    5699.    5994.     183. o
   5  20   3   34431.   35620.     445. o
   6  20   3    5020.    4786.     161. o
   7  20   3     169.     179.      44. o
   8  20   3     280.     218.      44. o
   9  20   3    5156.    5828.     183. o
  10  20   3    5895.    6003.     188. o
  11  20   3      61.     -17.      35. <
  12  20   3      54.     122.      39. o
  13  20   3    3569.    3555.     144. o
  14  20   3    2385.    2190.     118. o
  15  20   3     305.     131.      57. <
  16  20   3     647.     681.      70. o
  17  20   3    8355.    8254.     227. o
  18  20   3    2858.    3132.     144. o
  19  20   3    5414.    5274.     183. o
  20  20   3     330.     423.      61. o
  21  20   3    1513.    1505.     105. o
  22  20   3      62.     140.      52. <
  23  20   3       5.      35.      48. <
  24  20   3     461.     401.      57. o
  25  20   3     908.     715.     131. o
  26  20   3    4280.    4520.     323. o
  27  20   3      20.      35.     127. <
  28  20   3     137.     183.     127. <
  29  20   3      34.      35.     135. <
  30  20   3      79.     227.     161. <
 -30  21   3     118.     105.     253. <
 -29  21   3     360.     192.     144. <
 -28  21   3     951.     737.     166. o
 -27  21   3      29.     -48.     113. <
 -26  21   3      14.      44.     113. <
 -25  21   3     256.     157.     113. <
 -24  21   3      32.     -65.      96. <
 -23  21   3    2983.    2696.     231. o
 -22  21   3     206.     270.      92. <
 -21  21   3    1170.     934.     140. o
 -20  21   3       3.      -4.      35. <
 -19  21   3     717.     702.      70. o
 -18  21   3       0.      22.      39. <
 -17  21   3    2342.    2151.     109. o
 -16  21   3    1606.    1392.      96. o
 -15  21   3    2740.    2639.     122. o
 -14  21   3    4073.    3826.     153. o
 -13  21   3    5758.    5148.     170. o
 -12  21   3     273.     297.      48. o
 -11  21   3    1709.    1605.     100. o
 -10  21   3     403.     497.      57. o
  -9  21   3     462.     554.      61. o
  -8  21   3    9562.    9807.     236. o
  -7  21   3    1422.    1627.     100. o
  -6  21   3     621.     672.      65. o
  -5  21   3    4216.    4035.     153. o
  -4  21   3   64236.   63767.     606. o
  -3  21   3    3911.    4223.     153. o
  -2  21   3    9214.    9672.     231. o
  -1  21   3   12393.   12263.     266. o
   0  21   3   14634.   14998.     292. o
   1  21   3    1336.    1418.      92. o
   2  21   3   44908.   47063.     519. o
   3  21   3   15811.   15683.     301. o
   4  21   3    5494.    6269.     192. o
   5  21   3    2983.    3089.     135. o
   6  21   3   18690.   18445.     327. o
   7  21   3     572.     667.      65. o
   8  21   3    4604.    4825.     170. o
   9  21   3    2366.    2255.     113. o
  10  21   3    2169.    2050.     113. o
  11  21   3    4987.    4685.     170. o
  12  21   3     603.     550.      61. o
  13  21   3    9464.    9205.     240. o
  14  21   3      85.     109.      44. <
  15  21   3    2317.    2081.     122. o
  16  21   3     453.     519.      70. o
  17  21   3    1327.    1174.      92. o
  18  21   3      93.      57.      52. <
  19  21   3     188.     275.      61. o
  20  21   3     611.     598.      70. o
  21  21   3     348.     366.      61. o
  22  21   3       0.     -83.      57. <
  23  21   3       4.       9.      52. <
  24  21   3    2335.    1858.     113. o
  25  21   3    1492.    1339.     179. o
  26  21   3     494.     358.     127. <
  27  21   3    1013.     977.     166. o
  28  21   3     112.     109.     135. <
  29  21   3    1625.    1797.     231. o
 -29  22   3    3708.    4171.     353. o
 -28  22   3    2140.    2181.     244. o
 -27  22   3    1359.    1200.     179. o
 -26  22   3    1865.    2059.     222. o
 -25  22   3    1383.    1178.     179. o
 -24  22   3     350.     257.     109. <
 -23  22   3     209.     148.      83. <
 -22  22   3     115.     214.      96. <
 -21  22   3       3.    -157.     113. <
 -20  22   3     662.     545.      61. o
 -19  22   3    1098.    1239.      92. o
 -18  22   3    2760.    2399.     118. o
 -17  22   3     409.     401.      57. o
 -16  22   3      25.     -48.      44. <
 -15  22   3    3815.    3813.     153. o
 -14  22   3     583.     480.      57. o
 -13  22   3     569.     506.      61. o
 -12  22   3     581.     702.      74. o
 -11  22   3       8.     -31.      39. <
 -10  22   3    1026.    1191.      87. o
  -9  22   3     413.     558.      65. o
  -8  22   3     263.     249.      48. o
  -7  22   3    1549.    1331.      87. o
  -6  22   3    6916.    6587.     201. o
  -5  22   3    3107.    3355.     140. o
  -4  22   3    1529.    1828.     105. o
  -3  22   3   29475.   31218.     432. o
  -2  22   3    3099.    3612.     148. o
  -1  22   3     170.     297.      48. o
   0  22   3     413.     606.      70. o
   1  22   3     256.     270.      52. o
   2  22   3    6719.    7460.     214. o
   3  22   3    1442.    1448.      96. o
   4  22   3    2821.    3176.     140. o
   5  22   3    4039.    4105.     157. o
   6  22   3   11801.   12494.     275. o
   7  22   3    8199.    8808.     231. o
   8  22   3    3880.    3682.     153. o
   9  22   3   19144.   19675.     349. o
  10  22   3    3030.    2980.     140. o
  11  22   3     963.     938.      83. o
  12  22   3    1172.    1274.      96. o
  13  22   3     180.      92.      35. <
  14  22   3     298.     166.      44. o
  15  22   3    3713.    3734.     170. o
  16  22   3    1422.    1304.     105. o
  17  22   3      48.     -31.      57. <
  18  22   3     539.     598.      74. o
  19  22   3      18.     122.      52. <
  20  22   3     238.     279.      61. o
  21  22   3      50.     131.      52. <
  22  22   3     177.     157.      52. <
  23  22   3     704.     720.      74. o
  24  22   3     107.     122.      52. <
  25  22   3     394.     563.     153. o
  26  22   3     119.     -35.     118. <
  27  22   3     612.     724.     161. o
  28  22   3     725.     707.     157. o
  29  22   3     192.     305.     153. <
 -29  23   3     577.     506.     157. o
 -28  23   3      42.    -144.     148. <
 -27  23   3     399.     541.     153. o
 -26  23   3     186.     423.     148. <
 -25  23   3    2969.    2700.     262. o
 -24  23   3    6948.    6199.     362. o
 -23  23   3     903.     803.     148. o
 -22  23   3    1843.    1880.     196. o
 -21  23   3    6120.    4528.     166. o
 -20  23   3    5912.    5806.     179. o
 -19  23   3      11.      92.      52. <
 -18  23   3    1188.    1069.      87. o
 -17  23   3    4126.    3939.     157. o
 -16  23   3     603.     423.      57. o
 -15  23   3     134.     209.      52. o
 -14  23   3     654.     567.      61. o
 -13  23   3    4580.    4760.     174. o
 -12  23   3    2007.    2120.     118. o
 -11  23   3    3447.    4127.     161. o
 -10  23   3     312.     270.      52. o
  -9  23   3       7.      -4.      39. <
  -8  23   3     297.     340.      52. o
  -7  23   3    1926.    1584.     100. o
  -6  23   3     251.     153.      48. o
  -5  23   3   30698.   29207.     423. o
  -4  23   3   14949.   15051.     305. o
  -3  23   3    2249.    2652.     131. o
  -2  23   3    6377.    6797.     205. o
  -1  23   3    6551.    6993.     209. o
   0  23   3     150.      26.      35. <
   1  23   3    5214.    5270.     183. o
   2  23   3    9563.   10064.     249. o
   3  23   3    8640.    9646.     244. o
   4  23   3    1828.    1815.     109. o
   5  23   3      68.      70.      39. <
   6  23   3     897.     859.      74. o
   7  23   3     341.     188.      48. o
   8  23   3    5086.    5314.     188. o
   9  23   3     135.     -57.      48. <
  10  23   3      87.      61.      39. <
  11  23   3    7535.    7451.     222. o
  12  23   3    1826.    1898.     113. o
  13  23   3      12.     -57.      48. <
  14  23   3      21.      52.      48. <
  15  23   3    3881.    4061.     166. o
  16  23   3      28.      92.      52. <
  17  23   3     135.      61.      44. <
  18  23   3   10398.    9816.     270. o
  19  23   3    7048.    6941.     222. o
  20  23   3     152.     183.      61. <
  21  23   3     678.     724.      79. o
  22  23   3    3329.    3547.     161. o
  23  23   3     817.     820.      83. o
  24  23   3    2523.    2713.     140. o
  25  23   3     111.     118.     105. <
  26  23   3    1075.     951.     148. o
  27  23   3    1093.     785.     157. o
  28  23   3     892.     925.     183. o
  29  23   3    1188.    1269.     214. o
 -29  24   3      23.     209.     214. <
 -28  24   3     159.     388.     161. <
 -27  24   3       3.     -13.     122. <
 -26  24   3    1050.     663.     148. o
 -25  24   3     388.     401.     127. o
 -24  24   3      20.     222.     105. <
 -23  24   3    6427.    5427.     336. o
 -22  24   3    6019.    4965.     310. o
 -21  24   3     150.     222.      65. o
 -20  24   3     435.     462.      57. o
 -19  24   3     436.     467.      65. o
 -18  24   3    2846.    2412.     127. o
 -17  24   3     226.     201.      48. o
 -16  24   3    6446.    6291.     205. o
 -15  24   3     180.     284.      48. o
 -14  24   3    2563.    2513.     135. o
 -13  24   3    3037.    3180.     148. o
 -12  24   3    3413.    3268.     148. o
 -11  24   3     196.     205.      48. o
 -10  24   3     723.    1139.      87. o
  -9  24   3     139.      74.      44. <
  -8  24   3    4045.    3708.     157. o
  -7  24   3   11652.   12246.     284. o
  -6  24   3   12391.   12499.     288. o
  -5  24   3    1949.    1601.     105. o
  -4  24   3    7685.    7303.     214. o
  -3  24   3    1067.     873.      74. o
  -2  24   3   14144.   14340.     301. o
  -1  24   3   13144.   13607.     297. o
   0  24   3  117959.  124283.     899. o
   1  24   3     144.     196.      57. o
   2  24   3  114709.  128694.     916. o
   3  24   3     475.     401.      57. o
   4  24   3    1063.     951.      83. o
   5  24   3     254.     240.      44. o
   6  24   3   31725.   32440.     462. o
   7  24   3      68.    -100.      44. <
   8  24   3    1470.    1815.     109. o
   9  24   3    9077.    8577.     240. o
  10  24   3    2715.    2753.     140. o
  11  24   3    1962.    1941.     118. o
  12  24   3    2860.    3333.     153. o
  13  24   3     550.     528.      65. o
  14  24   3   11376.   11840.     288. o
  15  24   3      13.      52.      48. <
  16  24   3     695.     724.      87. o
  17  24   3     322.     441.      65. o
  18  24   3    6512.    6221.     214. o
  19  24   3    1422.    1435.     109. o
  20  24   3     631.     462.      61. o
  21  24   3     985.     790.      83. o
  22  24   3     242.     205.      52. o
  23  24   3    1096.    1021.      92. o
  24  24   3   10931.   10963.     279. o
  25  24   3       1.    -131.     140. <
  26  24   3      25.     -39.     122. <
  27  24   3      13.     201.     131. <
  28  24   3     531.     698.     157. o
 -28  25   3      89.     227.     161. <
 -27  25   3     132.       9.     122. <
 -26  25   3      14.    -174.     118. <
 -25  25   3     303.     205.     113. <
 -24  25   3    1639.    1797.     214. o
 -23  25   3     203.      35.     109. <
 -22  25   3     428.     358.     131. <
 -21  25   3    2709.    2522.     127. o
 -20  25   3    3858.    3721.     157. o
 -19  25   3    1009.    1008.      87. o
 -18  25   3    4176.    3952.     166. o
 -17  25   3     402.     462.      65. o
 -16  25   3     369.     462.      65. o
 -15  25   3     121.      65.      48. <
 -14  25   3       1.      61.      44. <
 -13  25   3     269.     284.      61. o
 -12  25   3    4088.    4096.     170. o
 -11  25   3     375.     454.      61. o
 -10  25   3      27.     -52.      48. <
  -9  25   3    7125.    7006.     218. o
  -8  25   3    1572.    1623.     105. o
  -7  25   3    1008.     803.      74. o
  -6  25   3   12666.   12608.     292. o
  -5  25   3   21573.   21782.     380. o
  -4  25   3    5781.    5911.     201. o
  -3  25   3   34884.   34377.     480. o
  -2  25   3    2456.    2299.     127. o
  -1  25   3      10.      52.      48. <
   0  25   3   20220.   22205.     388. o
   1  25   3  194569.  207686.    1182. o
   2  25   3    1969.    3220.     157. o
   3  25   3    1801.    1496.     105. o
   4  25   3    9898.   10156.     262. o
   5  25   3   14046.   14283.     314. o
   6  25   3     192.     105.      48. <
   7  25   3   28213.   28369.     441. o
   8  25   3    2604.    2474.     135. o
   9  25   3     235.     122.      48. <
  10  25   3      60.     113.      57. <
  11  25   3     108.     118.      57. <
  12  25   3      62.      83.      57. <
  13  25   3     177.     113.      52. <
  14  25   3     192.     122.      52. <
  15  25   3    1942.    1701.     113. o
  16  25   3      83.      22.      52. <
  17  25   3      19.      -9.      52. <
  18  25   3     182.     157.      57. <
  19  25   3     886.     929.      92. o
  20  25   3     943.     899.      92. o
  21  25   3     109.     161.      61. <
  22  25   3     852.    1038.      96. o
  23  25   3     489.     532.      87. o
  24  25   3     518.     737.     100. o
  25  25   3     376.     310.     109. <
  26  25   3    2654.    2216.     240. o
  27  25   3      53.      61.     118. <
  28  25   3      91.    -148.     166. <
 -28  26   3       9.    -227.     174. <
 -27  26   3       2.    -144.     161. <
 -26  26   3    1005.     894.     179. o
 -25  26   3     107.      79.     131. <
 -24  26   3    1786.    1684.     209. o
 -23  26   3     155.     174.     131. <
 -22  26   3    5378.    4131.     161. o
 -21  26   3     345.     214.      79. <
 -20  26   3    3740.    3643.     161. o
 -19  26   3     878.     890.      87. o
 -18  26   3     215.     113.      65. <
 -17  26   3     766.     811.      79. o
 -16  26   3    5320.    4838.     192. o
 -15  26   3    2488.    2417.     135. o
 -14  26   3     424.     432.      61. o
 -13  26   3     383.     362.      61. o
 -12  26   3     627.     571.      65. o
 -11  26   3    1604.    1265.     100. o
 -10  26   3    4156.    4677.     183. o
  -9  26   3     747.     698.      70. o
  -8  26   3    3412.    3377.     157. o
  -7  26   3     512.     484.      61. o
  -6  26   3     654.     598.      65. o
  -5  26   3     691.     528.      65. o
  -4  26   3      93.     140.      48. <
  -3  26   3     604.     768.      83. o
  -2  26   3    1702.    2255.     127. o
  -1  26   3    8174.    8664.     244. o
   0  26   3   30760.   33111.     480. o
   1  26   3     251.    2875.     157. o
   2  26   3    2733.    2940.     148. o
   3  26   3     440.     380.      57. o
   4  26   3     399.     541.      70. o
   5  26   3      69.      31.      48. <
   6  26   3    2604.    2823.     140. o
   7  26   3    2023.    1824.     118. o
   8  26   3     645.     502.      65. o
   9  26   3    3781.    3852.     170. o
  10  26   3      97.     170.      48. o
  11  26   3      87.     127.      44. <
  12  26   3     333.     445.      70. o
  13  26   3       1.      74.      57. <
  14  26   3    4238.    4485.     188. o
  15  26   3     201.     179.      52. o
  16  26   3      22.       4.      65. <
  17  26   3     174.     270.      65. o
  18  26   3     776.     755.      83. o
  19  26   3     931.     868.      87. o
  20  26   3    2252.    2173.     135. o
  21  26   3       1.      13.      61. <
  22  26   3    1969.    2430.     144. o
  23  26   3     185.     109.      61. <
  24  26   3    2450.    2526.     140. o
  25  26   3      81.     131.      57. <
  26  26   3      36.      83.     122. <
  27  26   3      34.      -9.     122. <
  28  26   3     114.     153.     161. <
 -27  27   3     153.      44.     140. <
 -26  27   3       4.     -96.     127. <
 -25  27   3    1026.    1064.     166. o
 -24  27   3     527.     279.     140. <
 -23  27   3    1106.    1296.     201. o
 -22  27   3    3014.    2600.     131. o
 -21  27   3      20.      65.      65. <
 -20  27   3       1.     105.      61. <
 -19  27   3     500.     519.      74. o
 -18  27   3     721.     838.      92. o
 -17  27   3    1330.     995.      92. o
 -16  27   3    1966.    1841.     122. o
 -15  27   3    3235.    3093.     153. o
 -14  27   3    1648.    1448.     109. o
 -13  27   3      49.     161.      57. <
 -12  27   3    2669.    2871.     148. o
 -11  27   3      37.      48.      44. <
 -10  27   3     938.     907.      83. o
  -9  27   3    2670.    2840.     144. o
  -8  27   3    6111.    5937.     209. o
  -7  27   3     166.     305.      61. o
  -6  27   3    1609.    1959.     118. o
  -5  27   3     437.     266.      52. o
  -4  27   3      41.     -17.      48. <
  -3  27   3     547.     419.      57. o
  -2  27   3     605.     777.      79. o
  -1  27   3     454.     615.      74. o
   0  27   3   19249.   20722.     388. o
   1  27   3   12798.   13519.     314. o
   2  27   3   12194.   12961.     305. o
   3  27   3    6433.    6579.     218. o
   4  27   3     294.     214.      52. o
   5  27   3     278.     301.      61. o
   6  27   3      68.     -70.      52. <
   7  27   3     406.     397.      61. o
   8  27   3     111.     144.      48. <
   9  27   3    1960.    1911.     122. o
  10  27   3   11094.   11159.     292. o
  11  27   3      62.     105.      48. <
  12  27   3     937.     982.      87. o
  13  27   3     112.     166.      57. <
  14  27   3    3464.    3385.     166. o
  15  27   3     305.     222.      57. o
  16  27   3     213.     144.      61. <
  17  27   3     584.     589.      87. o
  18  27   3      25.     -57.      57. <
  19  27   3     182.     109.      74. <
  20  27   3     293.     397.      74. o
  21  27   3     694.     820.      96. o
  22  27   3     286.     336.      74. o
  23  27   3    1165.    1422.     118. o
  24  27   3    1639.    1920.     135. o
  25  27   3    3148.    3158.     161. o
  26  27   3     228.     144.     144. <
  27  27   3    3772.    3948.     332. o
 -27  28   3    1131.     890.     179. o
 -26  28   3       3.      22.     131. <
 -25  28   3     361.     401.     118. o
 -24  28   3     292.     528.     140. o
 -23  28   3    1484.    1431.     192. o
 -22  28   3    2404.    2373.     140. o
 -21  28   3    7040.    7264.     270. o
 -20  28   3     161.     288.      65. o
 -19  28   3    9141.    9244.     270. o
 -18  28   3    3461.    3438.     166. o
 -17  28   3   15605.   15897.     353. o
 -16  28   3     853.     681.      70. o
 -15  28   3   25756.   25119.     449. o
 -14  28   3      21.      26.      57. <
 -13  28   3      43.      74.      48. <
 -12  28   3      25.      -9.      48. <
 -11  28   3     532.     567.      74. o
 -10  28   3      17.     -26.      52. <
  -9  28   3    1316.    1509.     105. o
  -8  28   3    3118.    3311.     161. o
  -7  28   3     955.     720.      79. o
  -6  28   3     602.     720.      79. o
  -5  28   3    1978.    2011.     127. o
  -4  28   3     731.     803.      83. o
  -3  28   3    1597.    1518.     113. o
  -2  28   3       9.     -22.      52. <
  -1  28   3    1738.    1845.     122. o
   0  28   3    2316.    2548.     140. o
   1  28   3     311.     419.      70. o
   2  28   3     585.     846.      92. o
   3  28   3    4638.    4594.     188. o
   4  28   3    1027.    1243.      96. o
   5  28   3    8631.    8646.     257. o
   6  28   3   10591.    9990.     275. o
   7  28   3      20.      70.      52. <
   8  28   3     552.     528.      70. o
   9  28   3    3083.    3695.     170. o
  10  28   3     949.     790.      83. o
  11  28   3      66.     105.      52. <
  12  28   3     391.     345.      61. o
  13  28   3    2509.    2596.     144. o
  14  28   3    1487.    1448.     113. o
  15  28   3      56.      79.      57. <
  16  28   3    1214.    1182.     109. o
  17  28   3    8481.    8289.     279. o
  18  28   3    9385.    9257.     288. o
  19  28   3    5341.    5161.     218. o
  20  28   3     318.     410.      83. o
  21  28   3     609.     702.      92. o
  22  28   3     104.     214.      74. <
  23  28   3     325.     484.      83. o
  24  28   3     998.     986.     105. o
  25  28   3     776.     759.      92. o
  26  28   3      41.    -109.     122. <
  27  28   3    2424.    1845.     240. o
 -27  29   3     117.     685.     257. <
 -26  29   3     736.     375.     174. <
 -25  29   3    4321.    4319.     345. o
 -24  29   3     957.     781.     179. o
 -23  29   3     323.     366.     135. <
 -22  29   3      56.      -4.      65. <
 -21  29   3      32.     153.      74. <
 -20  29   3    1559.    1448.     113. o
 -19  29   3       6.     -65.      61. <
 -18  29   3     234.     244.      74. o
 -17  29   3    1874.    1893.     131. o
 -16  29   3      69.      52.      61. <
 -15  29   3    1237.    1108.      96. o
 -14  29   3    8097.    7521.     249. o
 -13  29   3     807.     611.      74. o
 -12  29   3      11.      65.      57. <
 -11  29   3     437.     419.      61. o
 -10  29   3     945.     920.      87. o
  -9  29   3    5367.    5567.     214. o
  -8  29   3    6069.    6190.     218. o
  -7  29   3     179.      79.      52. <
  -6  29   3       5.      17.      57. <
  -5  29   3     252.     236.      57. o
  -4  29   3   11896.   10640.     288. o
  -3  29   3     784.     763.      83. o
  -2  29   3   16320.   16037.     353. o
  -1  29   3   11456.   11390.     297. o
   0  29   3   15200.   14745.     340. o
   1  29   3      75.     205.      61. o
   2  29   3   27925.   29120.     476. o
   3  29   3    4593.    4559.     192. o
   4  29   3     371.     528.      70. o
   5  29   3      40.     131.      52. <
   6  29   3   10185.   10173.     284. o
   7  29   3       2.       0.      57. <
   8  29   3    2903.    2600.     148. o
   9  29   3     416.     353.      65. o
  10  29   3       2.      13.      61. <
  11  29   3     611.     637.      74. o
  12  29   3     210.     144.      52. <
  13  29   3      88.     122.      57. <
  14  29   3     804.     763.      87. o
  15  29   3      22.      83.      57. <
  16  29   3    1120.    1182.     105. o
  17  29   3     449.     497.      79. o
  18  29   3     384.     371.      74. o
  19  29   3     578.     667.      92. o
  20  29   3     672.     558.      87. o
  21  29   3     930.    1165.     113. o
  22  29   3     420.     366.      74. o
  23  29   3    1056.    1086.     118. o
  24  29   3     127.     218.      79. <
  25  29   3     126.     157.      79. <
  26  29   3     296.     253.     148. <
 -26  30   3      24.     -87.     131. <
 -25  30   3     406.     484.     140. o
 -24  30   3       5.     188.     131. <
 -23  30   3    1061.     925.      92. o
 -22  30   3      70.     244.      65. o
 -21  30   3     777.     912.     113. o
 -20  30   3     108.     183.      70. <
 -19  30   3     441.     541.      83. o
 -18  30   3    1966.    1741.     127. o
 -17  30   3    2214.    2321.     144. o
 -16  30   3    2964.    2919.     161. o
 -15  30   3    8570.    7390.     253. o
 -14  30   3    1327.    1213.     105. o
 -13  30   3    2190.    2212.     140. o
 -12  30   3     235.     222.      52. o
 -11  30   3    1278.    1331.     105. o
 -10  30   3     387.     410.      65. o
  -9  30   3      58.     -31.      57. <
  -8  30   3    2241.    2059.     131. o
  -7  30   3     338.     388.      65. o
  -6  30   3     837.     973.      92. o
  -5  30   3      10.       9.      57. <
  -4  30   3     679.     667.      83. o
  -3  30   3    8449.    8782.     262. o
  -2  30   3     266.     589.      79. o
  -1  30   3    1776.    2085.     131. o
   0  30   3    2280.    2648.     148. o
   1  30   3       3.     -39.      52. <
   2  30   3    3030.    3163.     161. o
   3  30   3      52.     140.      52. <
   4  30   3    5887.    5959.     218. o
   5  30   3    1817.    1706.     122. o
   6  30   3     115.     -57.      52. <
   7  30   3    5012.    5475.     214. o
   8  30   3    2056.    1976.     135. o
   9  30   3    1374.    1523.     118. o
  10  30   3     478.     449.      70. o
  11  30   3     457.     519.      79. o
  12  30   3    3465.    3442.     174. o
  13  30   3    1187.    1165.     109. o
  14  30   3     105.     188.      70. <
  15  30   3    1967.    1845.     131. o
  16  30   3     654.     510.      83. o
  17  30   3     888.     977.     105. o
  18  30   3    2866.    2556.     157. o
  19  30   3      53.     -39.      70. <
  20  30   3     507.     358.      79. o
  21  30   3     482.     506.      83. o
  22  30   3     372.     480.      96. o
  23  30   3     735.     912.     109. o
  24  30   3     535.     510.      92. o
  25  30   3     443.     585.      92. o
  26  30   3      23.    -166.     157. <
 -26  31   3    1059.     855.     240. o
 -25  31   3     352.     541.     157. o
 -24  31   3     579.     890.     183. o
 -23  31   3     382.     432.      79. o
 -22  31   3       8.      96.      79. <
 -21  31   3    2589.    3128.     192. o
 -20  31   3     652.     825.      96. o
 -19  31   3     168.     218.      65. o
 -18  31   3    1693.    1479.     113. o
 -17  31   3    3485.    3625.     179. o
 -16  31   3     501.     476.      74. o
 -15  31   3      34.     -61.      65. <
 -14  31   3       5.     -61.      61. <
 -13  31   3    1602.    1645.     122. o
 -12  31   3    2796.    2460.     148. o
 -11  31   3    2459.    2517.     148. o
 -10  31   3     246.     218.      52. o
  -9  31   3   11792.   11334.     310. o
  -8  31   3    1075.    1025.      96. o
  -7  31   3    4193.    4315.     188. o
  -6  31   3      78.      96.      52. <
  -5  31   3    6637.    6635.     236. o
  -4  31   3    3648.    3468.     174. o
  -3  31   3    2358.    2718.     148. o
  -2  31   3    2368.    2330.     140. o
  -1  31   3     517.     611.      79. o
   0  31   3    1152.    1352.     109. o
   1  31   3    2034.    2168.     135. o
   2  31   3     670.     846.      96. o
   3  31   3    3557.    3878.     183. o
   4  31   3      32.      44.      52. <
   5  31   3      44.      83.      52. <
   6  31   3    7831.    8245.     262. o
   7  31   3    1333.    1409.     113. o
   8  31   3     501.     397.      65. o
   9  31   3    2086.    2482.     148. o
  10  31   3    1006.     698.      83. o
  11  31   3     379.     353.      70. o
  12  31   3    1203.    1104.     105. o
  13  31   3      37.      70.      65. <
  14  31   3     222.     244.      74. o
  15  31   3    1129.    1269.     113. o
  16  31   3      10.      31.      70. <
  17  31   3       0.      74.      70. <
  18  31   3    2765.    2378.     153. o
  19  31   3    5382.    5593.     236. o
  20  31   3     536.     580.      87. o
  21  31   3     737.     663.      92. o
  22  31   3      44.      26.      83. <
  23  31   3     519.     454.      96. o
  24  31   3    1446.    2007.     153. o
  25  31   3     430.     554.      96. o
 -25  32   3     752.     881.     166. o
 -24  32   3     926.    1174.     196. o
 -23  32   3     780.     877.      92. o
 -22  32   3    4011.    5453.     236. o
 -21  32   3      78.      22.      83. <
 -20  32   3    1335.    1614.     131. o
 -19  32   3      18.    -105.      83. <
 -18  32   3    5170.    5536.     227. o
 -17  32   3      70.     122.      61. <
 -16  32   3    3120.    3067.     170. o
 -15  32   3     580.     628.      87. o
 -14  32   3    3698.    3473.     174. o
 -13  32   3    7479.    6622.     244. o
 -12  32   3      34.     -57.      65. <
 -11  32   3    2672.    2548.     153. o
 -10  32   3    8409.    8332.     270. o
  -9  32   3      21.    -135.      65. <
  -8  32   3    1479.    1331.     105. o
  -7  32   3     118.      44.      57. <
  -6  32   3       6.      31.      57. <
  -5  32   3     706.     663.      87. o
  -4  32   3     216.     209.      57. o
  -3  32   3       3.      70.      61. <
  -2  32   3     141.     214.      57. o
  -1  32   3    1752.    1719.     127. o
   0  32   3     165.     353.      74. o
   1  32   3     628.     702.      87. o
   2  32   3   17756.   18209.     393. o
   3  32   3     312.     336.      65. o
   4  32   3    2257.    2103.     135. o
   5  32   3    3237.    3206.     170. o
   6  32   3    1704.    1505.     118. o
   7  32   3       9.      17.      57. <
   8  32   3    9527.    8895.     279. o
   9  32   3      28.      61.      52. <
  10  32   3    3055.    2932.     166. o
  11  32   3    1044.     807.      92. o
  12  32   3    9973.    9270.     284. o
  13  32   3    1394.    1383.     113. o
  14  32   3   17783.   16569.     393. o
  15  32   3    3246.    2574.     157. o
  16  32   3    2454.    2282.     148. o
  17  32   3      75.     183.      79. <
  18  32   3    2221.    2456.     161. o
  19  32   3       5.     118.      79. <
  20  32   3    3122.    3512.     192. o
  21  32   3     655.     711.      96. o
  22  32   3     334.     301.      87. o
  23  32   3     845.    1139.     122. o
  24  32   3    1473.    1802.     153. o
  25  32   3       0.    -122.      87. <
 -25  33   3    1331.    1331.     323. o
 -24  33   3    1049.    1108.     188. o
 -23  33   3      47.       0.      79. <
 -22  33   3      27.      83.      79. <
 -21  33   3    2934.    3621.     227. o
 -20  33   3    1663.    1941.     144. o
 -19  33   3    1302.    1531.     131. o
 -18  33   3     479.     340.      87. o
 -17  33   3      53.     105.      74. <
 -16  33   3     111.      96.      70. <
 -15  33   3      52.     -52.      61. <
 -14  33   3     119.      44.      70. <
 -13  33   3    5437.    5113.     218. o
 -12  33   3    2610.    2142.     144. o
 -11  33   3    7059.    6710.     249. o
 -10  33   3      40.    -131.      70. <
  -9  33   3    6116.    5780.     227. o
  -8  33   3     213.     218.      70. o
  -7  33   3    6067.    5536.     222. o
  -6  33   3    3220.    2683.     157. o
  -5  33   3    3980.    3595.     179. o
  -4  33   3    1610.    1723.     122. o
  -3  33   3    9375.    8917.     279. o
  -2  33   3    3411.    3180.     166. o
  -1  33   3    6913.    6430.     236. o
   0  33   3     990.     838.      92. o
   1  33   3   11720.   11700.     314. o
   2  33   3      98.     292.      57. o
   3  33   3       1.     -35.      57. <
   4  33   3    3996.    3883.     183. o
   5  33   3    5307.    5431.     218. o
   6  33   3      79.     -17.      57. <
   7  33   3    1163.    1034.     105. o
   8  33   3     372.     174.      61. <
   9  33   3    3456.    3211.     174. o
  10  33   3    1454.    1527.     122. o
  11  33   3    5604.    5231.     218. o
  12  33   3       0.     -39.      61. <
  13  33   3     548.     419.      74. o
  14  33   3    1454.    1396.     122. o
  15  33   3     554.     515.      79. o
  16  33   3      59.      26.      70. <
  17  33   3     871.     698.      96. o
  18  33   3    2470.    2330.     157. o
  19  33   3     356.     371.      83. o
  20  33   3      37.      39.      87. <
  21  33   3      10.      52.      83. <
  22  33   3    1465.    1418.     140. o
  23  33   3    1895.    2604.     183. o
  24  33   3      27.      61.      92. <
 -24  34   3      56.      92.      70. <
 -23  34   3       7.      -9.      70. <
 -22  34   3     533.     506.     105. o
 -21  34   3     876.     973.     127. o
 -20  34   3     746.     833.     109. o
 -19  34   3     520.     358.      92. o
 -18  34   3    3877.    4131.     209. o
 -17  34   3    1242.    1383.     118. o
 -16  34   3    3774.    3660.     192. o
 -15  34   3     130.      -4.      65. <
 -14  34   3    1806.    1959.     140. o
 -13  34   3      79.     192.      74. <
 -12  34   3    2005.    1994.     135. o
 -11  34   3    5168.    4672.     214. o
 -10  34   3    4895.    4136.     196. o
  -9  34   3    2988.    2552.     153. o
  -8  34   3     876.    1047.     105. o
  -7  34   3       1.     -52.      61. <
  -6  34   3    3578.    3333.     174. o
  -5  34   3     566.     637.      87. o
  -4  34   3     710.     598.      79. o
  -3  34   3    2655.    2508.     153. o
  -2  34   3     264.     179.      57. o
  -1  34   3     148.     279.      65. o
   0  34   3    2700.    2753.     157. o
   1  34   3     565.     689.      87. o
   2  34   3     516.     589.      83. o
   3  34   3     512.     589.      79. o
   4  34   3    3880.    3856.     192. o
   5  34   3     741.     947.      96. o
   6  34   3    3015.    3093.     161. o
   7  34   3     842.     842.      96. o
   8  34   3      37.     105.      61. <
   9  34   3    6745.    6387.     240. o
  10  34   3    4795.    4380.     201. o
  11  34   3      20.       4.      57. <
  12  34   3    1182.    1230.     113. o
  13  34   3    2922.    2700.     166. o
  14  34   3    3427.    3067.     179. o
  15  34   3       0.     -35.      74. <
  16  34   3    1094.    1243.     122. o
  17  34   3       5.    -109.      70. <
  18  34   3    1700.    1736.     135. o
  19  34   3    1696.    1797.     153. o
  20  34   3     374.     353.      92. o
  21  34   3      89.      79.      87. <
  22  34   3     154.     288.      92. o
  23  34   3       9.    -236.     100. <
  24  34   3      50.      61.      96. <
 -23  35   3     227.     445.     105. o
 -22  35   3    4884.    6596.     279. o
 -21  35   3     654.     563.     122. o
 -20  35   3     232.     231.      87. <
 -19  35   3    1327.    1265.     122. o
 -18  35   3    2140.    2286.     157. o
 -17  35   3      38.      57.      65. <
 -16  35   3      53.      17.      74. <
 -15  35   3    1128.    1178.     113. o
 -14  35   3    3202.    3176.     179. o
 -13  35   3      22.       9.      65. <
 -12  35   3    4591.    4528.     205. o
 -11  35   3      80.      74.      65. <
 -10  35   3    2084.    1976.     140. o
  -9  35   3    4998.    4079.     196. o
  -8  35   3       5.    -122.      70. <
  -7  35   3      90.      87.      57. <
  -6  35   3    3130.    2905.     170. o
  -5  35   3     208.      22.      52. <
  -4  35   3    5034.    4947.     214. o
  -3  35   3    3176.    2901.     166. o
  -2  35   3    3550.    3617.     183. o
  -1  35   3     148.     118.      61. <
   0  35   3    2070.    1937.     140. o
   1  35   3     466.     419.      83. o
   2  35   3     337.     122.      61. <
   3  35   3    2114.    1989.     135. o
   4  35   3      38.     -57.      57. <
   5  35   3      51.      74.      57. <
   6  35   3     616.     759.      92. o
   7  35   3     529.     410.      70. o
   8  35   3      87.      -4.      61. <
   9  35   3     342.     366.      74. o
  10  35   3    3830.    3813.     192. o
  11  35   3    1672.    1701.     131. o
  12  35   3      73.     -13.      70. <
  13  35   3    1035.     803.     100. o
  14  35   3    4942.    4437.     218. o
  15  35   3     152.     205.      74. <
  16  35   3      99.     118.      65. <
  17  35   3      23.     118.      83. <
  18  35   3       0.      65.      79. <
  19  35   3    1294.    1339.     135. o
  20  35   3    2039.    2613.     174. o
  21  35   3     116.     236.      92. <
  22  35   3      30.     161.     100. <
  23  35   3     152.     231.     100. <
 -23  36   3      35.     249.     113. <
 -22  36   3     208.     393.     109. o
 -21  36   3    3656.    5174.     288. o
 -20  36   3      60.      17.      83. <
 -19  36   3    1451.    1632.     144. o
 -18  36   3    1070.    1248.     122. o
 -17  36   3    1649.    1588.     140. o
 -16  36   3     158.     131.      70. <
 -15  36   3   12636.   12119.     358. o
 -14  36   3    2588.    2622.     166. o
 -13  36   3     418.     423.      87. o
 -12  36   3    2047.    1610.     135. o
 -11  36   3    1500.    1601.     131. o
 -10  36   3     202.     227.      65. o
  -9  36   3    7187.    5846.     236. o
  -8  36   3    4059.    3782.     192. o
  -7  36   3    1130.    1047.     105. o
  -6  36   3    1479.    1204.     113. o
  -5  36   3      30.      35.      70. <
  -4  36   3      11.      48.      61. <
  -3  36   3     605.     685.      92. o
  -2  36   3     156.     205.      65. o
  -1  36   3      11.     113.      57. <
   0  36   3     423.     537.      83. o
   1  36   3    1102.     899.      96. o
   2  36   3     536.     589.      87. o
   3  36   3     150.     148.      61. <
   4  36   3    1036.     920.      96. o
   5  36   3    1798.    1819.     135. o
   6  36   3    4927.    4144.     201. o
   7  36   3    2033.    1946.     140. o
   8  36   3      83.      57.      61. <
   9  36   3      28.      -9.      65. <
  10  36   3     482.     515.      79. o
  11  36   3      84.     153.      70. <
  12  36   3     757.     497.      83. o
  13  36   3    5891.    5693.     249. o
  14  36   3     667.     685.      92. o
  15  36   3      19.      70.      74. <
  16  36   3    3103.    3167.     188. o
  17  36   3    1811.    1806.     157. o
  18  36   3    1458.    1527.     140. o
  19  36   3    1938.    2168.     166. o
  20  36   3      18.       9.      83. <
  21  36   3    1054.    1666.     153. o
  22  36   3      84.      17.     105. <
 -22  37   3      30.      26.      96. <
 -21  37   3     325.     401.     127. o
 -20  37   3     121.      79.      92. <
 -19  37   3    1366.    1553.     148. o
 -18  37   3     568.     471.      96. o
 -17  37   3     903.    1038.     118. o
 -16  37   3     288.     253.      87. <
 -15  37   3    1554.    1383.     122. o
 -14  37   3    4089.    3830.     205. o
 -13  37   3    6619.    6199.     253. o
 -12  37   3     135.      96.      65. <
 -11  37   3    3656.    3590.     196. o
 -10  37   3     342.     318.      74. o
  -9  37   3    1517.    1143.     113. o
  -8  37   3    8342.    7538.     270. o
  -7  37   3    1366.    1038.     113. o
  -6  37   3     767.     672.      92. o
  -5  37   3    1355.    1274.     118. o
  -4  37   3    3167.    2901.     170. o
  -3  37   3     333.     393.      61. o
  -2  37   3   10933.   10138.     310. o
  -1  37   3     618.     619.      87. o
   0  37   3    5853.    5423.     227. o
   1  37   3    1958.    2029.     144. o
   2  37   3   12310.   12093.     336. o
   3  37   3    1232.    1300.     113. o
   4  37   3      86.     -61.      70. <
   5  37   3    1567.    1422.     118. o
   6  37   3    1304.    1174.     113. o
   7  37   3      17.      31.      61. <
   8  37   3      61.       0.      65. <
   9  37   3     478.     414.      79. o
  10  37   3     101.      74.      70. <
  11  37   3     842.     929.     105. o
  12  37   3     470.     510.      96. o
  13  37   3     680.     724.     100. o
  14  37   3     349.     279.      79. o
  15  37   3     722.     825.     109. o
  16  37   3     351.     153.      83. <
  17  37   3     343.     244.      92. <
  18  37   3      22.     -83.      87. <
  19  37   3      43.     240.      96. <
  20  37   3     865.    1021.     127. o
  21  37   3     564.     524.     113. o
  22  37   3     222.     192.     118. <
 -21  38   3     291.     362.     122. <
 -20  38   3     508.     868.     122. o
 -19  38   3    1352.    1784.     153. o
 -18  38   3    1407.    1675.     157. o
 -17  38   3    1208.    1605.     144. o
 -16  38   3    1773.    1898.     153. o
 -15  38   3    1275.    1379.     131. o
 -14  38   3    1009.    1112.     118. o
 -13  38   3    3371.    3054.     183. o
 -12  38   3     130.     109.      65. <
 -11  38   3     185.     113.      70. <
 -10  38   3      30.     144.      79. <
  -9  38   3      18.     -35.      70. <
  -8  38   3    3347.    3128.     174. o
  -7  38   3     426.     301.      70. o
  -6  38   3     197.     118.      70. <
  -5  38   3     555.     506.      87. o
  -4  38   3     233.     192.      70. <
  -3  38   3    1911.    1736.     131. o
  -2  38   3      29.     148.      61. <
  -1  38   3      88.     183.      70. <
   0  38   3      42.      79.      70. <
   1  38   3      30.     100.      65. <
   2  38   3    4514.    4205.     205. o
   3  38   3       3.      44.      70. <
   4  38   3       0.     -26.      70. <
   5  38   3     272.     314.      65. o
   6  38   3     644.     611.      83. o
   7  38   3    1230.    1016.     109. o
   8  38   3    1355.    1243.     118. o
   9  38   3    1024.     711.      87. o
  10  38   3    1316.    1012.     118. o
  11  38   3     237.     205.      74. <
  12  38   3    1126.    1003.     109. o
  13  38   3    1270.    1361.     131. o
  14  38   3    2390.    2321.     166. o
  15  38   3    1000.    1043.     122. o
  16  38   3      24.     105.      79. <
  17  38   3     644.     641.     100. o
  18  38   3     970.    1064.     127. o
  19  38   3     248.     371.     105. o
  20  38   3     191.     122.      96. <
  21  38   3      14.      48.     109. <
 -21  39   3     168.     615.     358. <
 -20  39   3       4.     -83.     113. <
 -19  39   3     438.     489.     100. o
 -18  39   3      64.     127.      92. <
 -17  39   3    2875.    3573.     205. o
 -16  39   3    1519.    1815.     153. o
 -15  39   3    1807.    1959.     153. o
 -14  39   3      82.     118.      87. <
 -13  39   3     207.     288.      87. o
 -12  39   3     755.     585.      87. o
 -11  39   3      63.     -22.      74. <
 -10  39   3       1.      13.      70. <
  -9  39   3    2993.    2591.     170. o
  -8  39   3    2862.    2447.     161. o
  -7  39   3     477.     550.      92. o
  -6  39   3     477.     428.      79. o
  -5  39   3    1512.    1204.     118. o
  -4  39   3     232.     458.      87. o
  -3  39   3    2224.    1967.     148. o
  -2  39   3       9.      61.      57. <
  -1  39   3     994.     881.     100. o
   0  39   3    1070.     955.     105. o
   1  39   3      50.      17.      65. <
   2  39   3    1252.    1134.     118. o
   3  39   3      46.      39.      65. <
   4  39   3      35.     -39.      61. <
   5  39   3    1545.    1479.     127. o
   6  39   3    2463.    2011.     148. o
   7  39   3     533.     489.      92. o
   8  39   3     337.     301.      70. o
   9  39   3     363.     358.      70. o
  10  39   3     831.     641.     100. o
  11  39   3       6.     -26.      74. <
  12  39   3      17.      92.      74. <
  13  39   3    2960.    2849.     183. o
  14  39   3       4.      26.      70. <
  15  39   3     606.     842.     109. o
  16  39   3       0.    -113.      83. <
  17  39   3      32.      96.      83. <
  18  39   3     116.       0.      96. <
  19  39   3    2969.    3359.     205. o
  20  39   3      17.    -127.     100. <
 -20  40   3     381.     593.     135. o
 -19  40   3      27.    -122.     109. <
 -18  40   3     418.     641.     118. o
 -17  40   3      42.      22.      87. <
 -16  40   3    1984.    2129.     166. o
 -15  40   3       1.      26.      87. <
 -14  40   3     130.     262.      83. o
 -13  40   3    1068.    1099.     118. o
 -12  40   3      46.      39.      83. <
 -11  40   3       0.     -65.      83. <
 -10  40   3    1399.    1287.     122. o
  -9  40   3      61.      52.      79. <
  -8  40   3    1300.    1008.     109. o
  -7  40   3      16.      26.      74. <
  -6  40   3      62.      48.      65. <
  -5  40   3     719.     646.     100. o
  -4  40   3      38.       0.      61. <
  -3  40   3     174.     170.      65. <
  -2  40   3      97.      26.      65. <
  -1  40   3     837.     580.      83. o
   0  40   3     171.      35.      74. <
   1  40   3      80.     140.      70. <
   2  40   3    1917.    2024.     148. o
   3  40   3     138.     231.      74. o
   4  40   3     741.     580.      83. o
   5  40   3       3.      39.      57. <
   6  40   3     492.     384.      79. o
   7  40   3     148.      79.      74. <
   8  40   3     309.     218.      74. <
   9  40   3     241.      92.      79. <
  10  40   3     950.     811.     105. o
  11  40   3    2151.    2059.     161. o
  12  40   3    1841.    1710.     148. o
  13  40   3      62.      26.      79. <
  14  40   3    1261.    1461.     135. o
  15  40   3    1388.    1265.     131. o
  16  40   3       1.     153.      92. <
  17  40   3     410.     654.     127. o
  18  40   3    3453.    4502.     240. o
  19  40   3      24.      -4.     113. <
 -19  41   3     177.     -57.     109. <
 -18  41   3     106.     227.     105. <
 -17  41   3     330.     397.     100. o
 -16  41   3      27.      13.      79. <
 -15  41   3       7.      31.      87. <
 -14  41   3    1102.    1174.     122. o
 -13  41   3     146.     170.      70. <
 -12  41   3    1022.    1051.     118. o
 -11  41   3     228.     118.      79. <
 -10  41   3       2.     -17.      74. <
  -9  41   3    1815.    1553.     135. o
  -8  41   3      90.     174.      74. <
  -7  41   3    7053.    6505.     266. o
  -6  41   3    3131.    2818.     174. o
  -5  41   3    7044.    6762.     270. o
  -4  41   3     183.     314.      79. o
  -3  41   3   12898.   11822.     358. o
  -2  41   3     240.     179.      65. <
  -1  41   3     633.     419.      83. o
   0  41   3     263.     170.      70. <
   1  41   3   12932.   12272.     358. o
   2  41   3       2.     -17.      61. <
   3  41   3     470.     493.     105. o
   4  41   3    1169.     899.     109. o
   5  41   3    4659.    4650.     222. o
   6  41   3     101.      70.      70. <
   7  41   3    1446.    1527.     135. o
   8  41   3     149.     118.      87. <
   9  41   3      76.     174.      83. <
  10  41   3    1415.    1440.     131. o
  11  41   3      76.     183.      79. <
  12  41   3     159.     131.      70. <
  13  41   3     443.     624.     105. o
  14  41   3    1118.     951.     113. o
  15  41   3     408.     515.     100. o
  16  41   3     335.     401.     113. o
  17  41   3     129.     249.     100. <
  18  41   3    1691.    1941.     161. o
  19  41   3      10.      74.     140. <
 -18  42   3       8.    -100.     113. <
 -17  42   3     232.     441.     109. o
 -16  42   3     220.     284.      96. <
 -15  42   3      27.     -65.      92. <
 -14  42   3      29.     -17.      74. <
 -13  42   3      72.     109.      83. <
 -12  42   3      57.      48.      79. <
 -11  42   3     910.     929.     118. o
 -10  42   3       4.    -109.      74. <
  -9  42   3    3376.    3307.     196. o
  -8  42   3       7.      39.      83. <
  -7  42   3    2412.    2465.     174. o
  -6  42   3     218.     310.      83. o
  -5  42   3    1205.    1051.     122. o
  -4  42   3       4.     109.      79. <
  -3  42   3    3063.    2452.     174. o
  -2  42   3     495.     454.      83. o
  -1  42   3     813.     772.      96. o
   0  42   3    1752.    1693.     140. o
   1  42   3      31.     227.      74. o
   2  42   3     245.     292.      74. o
   3  42   3    1507.    1645.     148. o
   4  42   3    1630.    1876.     153. o
   5  42   3    1444.    1496.     135. o
   6  42   3    1357.    1222.     118. o
   7  42   3    2350.    2395.     166. o
   8  42   3     212.     144.      83. <
   9  42   3      10.     131.      83. <
  10  42   3     816.     598.      92. o
  11  42   3     241.     380.      92. o
  12  42   3     199.     436.     100. o
  13  42   3     347.     301.      96. o
  14  42   3     504.     554.     109. o
  15  42   3     347.     401.     105. o
  16  42   3      45.     100.     100. <
  17  42   3       8.     105.     113. <
  18  42   3     796.    1317.     218. o
 -17  43   3     244.     353.     113. o
 -16  43   3      86.    -227.     105. <
 -15  43   3       0.     -26.      87. <
 -14  43   3    1668.    1824.     166. o
 -13  43   3     352.     384.      83. o
 -12  43   3      65.       9.      87. <
 -11  43   3      42.      87.      70. <
 -10  43   3    2208.    2343.     170. o
  -9  43   3     172.     240.      83. <
  -8  43   3      61.     127.      79. <
  -7  43   3     391.     236.      74. o
  -6  43   3     417.     340.      79. o
  -5  43   3      56.    -113.      74. <
  -4  43   3      35.     -74.      70. <
  -3  43   3      89.     166.      79. <
  -2  43   3    2058.    1845.     148. o
  -1  43   3    1052.    1208.     118. o
   0  43   3     644.     545.      92. o
   1  43   3     483.     506.      92. o
   2  43   3    1183.    1043.     113. o
   3  43   3    1436.    1549.     140. o
   4  43   3    1494.    1662.     144. o
   5  43   3     198.     279.      87. o
   6  43   3     442.     366.      83. o
   7  43   3     826.     938.     122. o
   8  43   3    1729.    1470.     140. o
   9  43   3     534.     654.     105. o
  10  43   3      67.      83.      79. <
  11  43   3     539.     528.     100. o
  12  43   3     686.     611.     100. o
  13  43   3     412.     471.      92. o
  14  43   3     106.      26.      92. <
  15  43   3     257.     384.     113. o
  16  43   3       0.      22.     105. <
  17  43   3     327.     646.     192. o
 -16  44   3     276.     698.     140. o
 -15  44   3    1299.    1365.     144. o
 -14  44   3     303.     318.     105. o
 -13  44   3     559.     667.     113. o
 -12  44   3    1770.    1924.     166. o
 -11  44   3    1289.    1427.     140. o
 -10  44   3       2.      57.      83. <
  -9  44   3    1488.    1230.     131. o
  -8  44   3     227.       4.      83. <
  -7  44   3     215.     214.      92. <
  -6  44   3       2.      96.      74. <
  -5  44   3    1674.    1758.     148. o
  -4  44   3      12.      17.      74. <
  -3  44   3      53.     -22.      79. <
  -2  44   3     728.     772.     105. o
  -1  44   3     475.     550.     100. o
   0  44   3     263.     406.      96. o
   1  44   3     514.     641.     100. o
   2  44   3      39.      96.      74. <
   3  44   3    5272.    4790.     236. o
   4  44   3     141.     100.      79. <
   5  44   3      49.     170.      74. <
   6  44   3    1260.    1030.     122. o
   7  44   3     533.     484.      83. o
   8  44   3     163.     131.      79. <
   9  44   3      22.     113.      83. <
  10  44   3       5.      -9.      92. <
  11  44   3       4.    -105.      83. <
  12  44   3     916.     811.     109. o
  13  44   3     965.    1160.     131. o
  14  44   3      78.     161.      83. <
  15  44   3      29.     -52.      96. <
  16  44   3     594.     650.     266. <
 -15  45   3      79.     122.     218. <
 -14  45   3     534.     580.     109. o
 -13  45   3      37.      61.     109. <
 -12  45   3     637.     698.     109. o
 -11  45   3     103.     131.      92. <
 -10  45   3      46.     -26.      92. <
  -9  45   3     417.     449.     100. o
  -8  45   3    1159.    1265.     135. o
  -7  45   3      77.      52.      92. <
  -6  45   3      39.     -61.      74. <
  -5  45   3      88.     148.      70. <
  -4  45   3    1266.    1461.     140. o
  -3  45   3       6.     -48.      74. <
  -2  45   3    1410.    1383.     148. o
  -1  45   3      75.      48.      79. <
   0  45   3    2713.    2761.     183. o
   1  45   3     214.     236.      79. o
   2  45   3    5956.    6025.     266. o
   3  45   3     425.     471.     100. o
   4  45   3     705.     798.     118. o
   5  45   3     433.     510.      96. o
   6  45   3    1625.    1876.     157. o
   7  45   3     706.     720.     109. o
   8  45   3     308.     388.      92. o
   9  45   3       7.     148.      83. <
  10  45   3       3.     -39.      79. <
  11  45   3       7.      96.      87. <
  12  45   3     996.    1169.     135. o
  13  45   3       8.     140.      96. <
  14  45   3     140.     -48.     100. <
 -13  46   3      58.     118.     109. <
 -12  46   3      96.      31.      96. <
 -11  46   3       7.      96.      92. <
 -10  46   3      10.     113.      92. <
  -9  46   3      36.      48.      92. <
  -8  46   3    1287.    1361.     140. o
  -7  46   3     102.     -13.      83. <
  -6  46   3      24.     109.      83. <
  -5  46   3    1794.    1697.     153. o
  -4  46   3    1266.    1191.     131. o
  -3  46   3     527.     558.      92. o
  -2  46   3      98.      61.      83. <
  -1  46   3     333.     410.      96. o
   0  46   3     459.     637.     109. o
   1  46   3      47.      39.      83. <
   2  46   3     480.     554.     100. o
   3  46   3      14.      96.      87. <
   4  46   3       1.     157.      74. <
   5  46   3     208.     266.      92. <
   6  46   3    1681.    1523.     140. o
   7  46   3      28.      79.      92. <
   8  46   3     388.     441.      96. o
   9  46   3      71.      83.      92. <
  10  46   3      72.     -13.      79. <
  11  46   3     251.     262.     105. <
  12  46   3     248.     349.      96. o
  13  46   3     168.     362.     122. <
 -12  47   3     172.     432.     144. <
 -11  47   3      80.    -231.      96. <
 -10  47   3      72.     109.     105. <
  -9  47   3    3551.    4219.     231. o
  -8  47   3      39.     140.      87. <
  -7  47   3     280.     262.      92. <
  -6  47   3    1608.    1418.     140. o
  -5  47   3     292.     375.      92. o
  -4  47   3     267.     288.      87. o
  -3  47   3     486.     428.      96. o
  -2  47   3     612.     851.     118. o
  -1  47   3    2186.    2303.     170. o
   0  47   3    1031.     920.     122. o
   1  47   3    1819.    1845.     157. o
   2  47   3      35.      87.      83. <
   3  47   3       4.     -39.      83. <
   4  47   3    1118.    1392.     140. o
   5  47   3     144.     222.      83. <
   6  47   3      89.       4.      87. <
   7  47   3     750.     929.     113. o
   8  47   3      99.      92.     105. <
   9  47   3     725.     637.     100. o
  10  47   3       2.     -35.      87. <
  11  47   3     622.     763.     122. o
 -10  48   3     239.     401.     161. <
  -9  48   3      69.    -122.      92. <
  -8  48   3       3.    -100.     100. <
  -7  48   3     191.     340.     105. o
  -6  48   3    4378.    4690.     253. o
  -5  48   3     209.     157.      87. <
  -4  48   3       2.      52.     100. <
  -3  48   3      38.       9.      96. <
  -2  48   3     126.     201.      92. <
  -1  48   3       5.      -4.      87. <
   0  48   3     280.     161.      87. <
   1  48   3      11.      35.      92. <
   2  48   3      62.     192.     100. <
   3  48   3     139.     249.      92. <
   4  48   3     136.     140.      92. <
   5  48   3       2.      35.      92. <
   6  48   3     682.     798.     127. o
   7  48   3       1.      22.      79. <
   8  48   3    2550.    2788.     196. o
   9  48   3     438.     236.     100. <
  10  48   3     442.     676.     201. o
  -8  49   3     127.     244.     323. <
  -7  49   3     656.     772.     127. o
  -6  49   3     593.     598.     105. o
  -5  49   3    2320.    2713.     201. o
  -4  49   3      18.    -153.      92. <
  -3  49   3     416.     628.     118. o
  -2  49   3       2.      61.      83. <
  -1  49   3      48.      17.      96. <
   0  49   3     446.     563.     109. o
   1  49   3       3.     -35.      79. <
   2  49   3      30.     -44.      92. <
   3  49   3      21.    -118.     105. <
   4  49   3     591.     532.     105. o
   5  49   3     504.     694.     127. o
   6  49   3      50.      17.      83. <
   7  49   3     865.     982.     135. o
  -4  50   3      14.      61.     131. <
  -3  50   3    1097.    1112.     140. o
  -2  50   3       2.     -22.      92. <
  -1  50   3       1.    -140.     100. <
   0  50   3    1030.    1012.     127. o
   1  50   3       4.      31.      87. <
   2  50   3     155.      65.     105. <
   3  50   3      25.      26.     113. <
   4  50   3      50.     345.     148. <
 -20   0   4     189.      48.      17. <
 -18   0   4      63.      96.      22. o
 -16   0   4    4890.    5418.     135. o
 -14   0   4    3777.    3822.     105. o
 -12   0   4    1314.     960.      52. o
 -10   0   4   74606.   70873.     393. o
  -8   0   4   84439.   89043.     397. o
  -6   0   4  285742.  284226.     654. o
  -4   0   4  321893.  356094.    1016. o
   2   0   4     398.     929.      57. o
   4   0   4  587976.  638056.    1671. o
   6   0   4     206.     742.      57. o
   8   0   4   35148.   33657.     393. o
  10   0   4     695.     794.      65. o
  12   0   4   96850.   96202.     763. o
  14   0   4    1373.    1680.     109. o
  16   0   4      38.     -31.      44. <
  18   0   4    3147.    2679.     153. o
  20   0   4     136.      13.      44. <
  22   0   4    1148.     807.      92. o
  24   0   4   16890.   18436.     445. o
  26   0   4     725.     746.     100. o
  28   0   4     814.     842.     100. o
  30   0   4     722.     676.      79. o
 -23   1   4    6454.    4746.     122. o
 -22   1   4      43.      52.      22. <
 -21   1   4    5467.    5091.     148. o
 -20   1   4    3648.    3769.     131. o
 -19   1   4     182.     209.      35. o
 -18   1   4    9221.    8590.     131. o
 -17   1   4    2131.    2007.      57. o
 -16   1   4    7060.    6849.     105. o
 -15   1   4    1548.    1317.      48. o
 -14   1   4   14301.   13096.     140. o
 -13   1   4    4441.    4262.      79. o
 -12   1   4    9685.    9672.     109. o
 -11   1   4    1709.    1985.      48. o
 -10   1   4   52384.   51412.     380. o
  -9   1   4   68305.   68147.     419. o
  -8   1   4     314.     310.      26. o
  -7   1   4    3960.    5209.     105. o
  -6   1   4   73162.   74123.     393. o
  -5   1   4  161483.  174609.     585. o
  -4   1   4   17848.   18449.     188. o
  -3   1   4    4139.    4869.      96. o
   2   1   4     835.     763.      31. o
   3   1   4    2486.    2469.      61. o
   4   1   4   38273.   41278.     262. o
   5   1   4   17637.   16237.     170. o
   6   1   4    3293.    2958.      79. o
   7   1   4   13060.   12246.     161. o
   8   1   4    4263.    4581.     105. o
   9   1   4    1836.    1924.      70. o
  10   1   4   36227.   34778.     305. o
  11   1   4   77304.   78067.     471. o
  12   1   4   87355.   87996.     554. o
  13   1   4    4448.    4467.     122. o
  14   1   4   11800.   10784.     205. o
  15   1   4    2846.    2399.      92. o
  16   1   4   35645.   32592.     349. o
  17   1   4   14708.   14204.     236. o
  18   1   4    3764.    3521.     122. o
  19   1   4    9708.    9994.     209. o
  20   1   4    1054.    1091.      74. o
  21   1   4     418.     414.      52. o
  22   1   4    4813.    4773.     153. o
  23   1   4    2568.    2535.     118. o
  24   1   4      49.      57.      39. <
  25   1   4      50.     118.      48. <
  26   1   4   21000.   23588.     366. o
  27   1   4      13.      48.      48. <
  28   1   4    2697.    3333.     135. o
  29   1   4    3259.    3263.     131. o
  30   1   4       0.      87.      57. <
  31   1   4       2.      48.      35. <
 -24   2   4     744.     628.      57. o
 -23   2   4   13058.   12040.     249. o
 -22   2   4       0.      39.      35. <
 -21   2   4    4205.    4114.     153. o
 -20   2   4    9354.    8716.     218. o
 -19   2   4     764.     759.      65. o
 -18   2   4     399.     519.      57. o
 -17   2   4       1.       4.      31. <
 -16   2   4    3149.    3211.     127. o
 -15   2   4    8905.    8450.     196. o
 -14   2   4    1198.    1322.      79. o
 -13   2   4      19.      65.      26. <
 -12   2   4     236.     161.      31. o
 -11   2   4    3542.    3883.     118. o
 -10   2   4    3907.    4315.     122. o
  -9   2   4    6064.    5885.     135. o
  -8   2   4    6036.    5994.     135. o
  -7   2   4    4585.    4755.     118. o
  -6   2   4      10.      17.      17. <
  -5   2   4   11200.   11452.     170. o
  -4   2   4   11466.   12869.     174. o
  -3   2   4    3214.    3970.      96. o
  -2   2   4   10374.   10649.     113. o
   2   2   4    1190.    1287.      44. o
   3   2   4    3729.    4127.      79. o
   4   2   4   30997.   32754.     240. o
   5   2   4    1606.    1933.      61. o
   6   2   4   11352.   11386.     161. o
   7   2   4    9862.    9061.     140. o
   8   2   4   32150.   34128.     284. o
   9   2   4     477.     345.      31. o
  10   2   4    2756.    2618.      92. o
  11   2   4   31469.   31140.     297. o
  12   2   4   19902.   19143.     244. o
  13   2   4     350.     310.      35. o
  14   2   4     853.     777.      52. o
  15   2   4   13767.   12721.     231. o
  16   2   4      33.      13.      31. <
  17   2   4    1971.    1680.      83. o
  18   2   4    6723.    6675.     166. o
  19   2   4    2548.    2399.     105. o
  20   2   4     925.     907.      65. o
  21   2   4    1038.    1108.      74. o
  22   2   4     434.     432.      48. o
  23   2   4     236.     188.      44. o
  24   2   4     201.     205.      48. o
  25   2   4       3.       4.      39. <
  26   2   4    7042.    7805.     209. o
  27   2   4    3262.    3599.     144. o
  28   2   4    4108.    4083.     148. o
  29   2   4    4118.    4131.     179. o
  30   2   4     214.     153.      70. <
  31   2   4    1596.    1789.     140. o
 -26   3   4    7966.    5082.     140. o
 -25   3   4     650.     497.      52. o
 -24   3   4     124.     218.      52. o
 -23   3   4    1151.    1269.      96. o
 -22   3   4   22336.   21625.     380. o
 -21   3   4   14063.   13921.     301. o
 -20   3   4    2791.    2570.     131. o
 -19   3   4      60.     183.      48. o
 -18   3   4   23120.   24247.     380. o
 -17   3   4   25827.   26555.     393. o
 -16   3   4   22163.   21708.     345. o
 -15   3   4   50752.   49864.     515. o
 -14   3   4    5203.    5039.     157. o
 -13   3   4   15077.   14257.     257. o
 -12   3   4    1427.    1501.      83. o
 -11   3   4    7187.    7835.     183. o
 -10   3   4   57727.   59099.     484. o
  -9   3   4   57875.   60342.     476. o
  -8   3   4   80856.   85409.     550. o
  -7   3   4    7939.    9698.     179. o
  -6   3   4    4198.    4520.     122. o
  -5   3   4     785.     873.      52. o
  -4   3   4     100.       0.      17. <
  -3   3   4     551.     558.      26. o
  -2   3   4   59977.   65246.     297. o
  -1   3   4   12948.   13253.     222. o
   1   3   4    5956.    6836.     144. o
   2   3   4   14699.   16503.     161. o
   3   3   4    2225.    2303.      61. o
   4   3   4    1310.    1112.      48. o
   5   3   4   27798.   28195.     236. o
   6   3   4   22288.   22336.     218. o
   7   3   4    4856.    3887.      96. o
   8   3   4    6438.    6766.     135. o
   9   3   4   52177.   55238.     380. o
  10   3   4    1003.    1095.      57. o
  11   3   4    5460.    5636.     131. o
  12   3   4   14026.   13877.     205. o
  13   3   4     220.     231.      31. o
  14   3   4     305.     284.      39. o
  15   3   4    1082.     951.      61. o
  16   3   4    5812.    6518.     170. o
  17   3   4     563.    1287.      74. o
  18   3   4   11194.   11696.     222. o
  19   3   4    6344.    6352.     166. o
  20   3   4     311.     240.      39. o
  21   3   4   16245.   15400.     270. o
  22   3   4    7622.    7652.     196. o
  23   3   4    1136.    1226.      83. o
  24   3   4    9162.    9035.     222. o
  25   3   4   14856.   15469.     292. o
  26   3   4    3386.    3010.     131. o
  27   3   4    2274.    2391.     118. o
  28   3   4     937.     781.      65. o
  29   3   4    1641.    2029.     183. o
  30   3   4      44.      92.      87. <
  31   3   4     733.    1073.     127. o
  32   3   4       5.      26.      52. <
 -27   4   4    3995.    3010.     118. o
 -26   4   4     138.     131.      39. o
 -25   4   4    3711.    3992.     170. o
 -24   4   4      29.     140.      52. <
 -23   4   4   10528.   10352.     284. o
 -22   4   4     545.     628.      74. o
 -21   4   4      54.      48.      39. <
 -20   4   4     920.     907.      83. o
 -19   4   4     966.    1208.      96. o
 -18   4   4    8124.    7530.     222. o
 -17   4   4    4215.    4951.     179. o
 -16   4   4     132.     166.      44. o
 -15   4   4    5592.    5034.     174. o
 -14   4   4     421.     502.      57. o
 -13   4   4   25062.   24050.     414. o
 -12   4   4    8965.    8908.     214. o
 -11   4   4   11955.   14113.     262. o
 -10   4   4    4958.    5222.     157. o
  -9   4   4   83974.   92764.     637. o
  -8   4   4   22077.   21568.     301. o
  -7   4   4    2259.     859.      61. o
  -6   4   4    5442.    5261.     140. o
  -5   4   4  491219.  503970.    1344. o
  -4   4   4    2255.    2103.      52. o
  -3   4   4    8795.    8760.     105. o
  -2   4   4    3262.    3459.      70. o
   0   4   4    3085.    3028.      74. o
   1   4   4   50231.   54265.     297. o
   2   4   4     749.     611.      35. o
   3   4   4   24658.   26655.     222. o
   4   4   4    5306.    5235.     109. o
   5   4   4  284793.  298313.     842. o
   6   4   4    1401.    1226.      52. o
   7   4   4   26978.   19601.     218. o
   8   4   4    2903.    2844.      87. o
   9   4   4   30968.   33146.     297. o
  10   4   4    4440.    4511.     113. o
  11   4   4    1498.    2199.      83. o
  12   4   4   24328.   24125.     275. o
  13   4   4    4338.    3874.     113. o
  14   4   4       1.     -31.      26. <
  15   4   4   22932.   20683.     275. o
  16   4   4    3217.    3145.     109. o
  17   4   4     382.     489.      52. o
  18   4   4     903.     907.      65. o
  19   4   4    3314.    3115.     118. o
  20   4   4      39.     -17.      31. <
  21   4   4   10560.   10474.     222. o
  22   4   4      12.      22.      35. <
  23   4   4    6945.    6749.     188. o
  24   4   4     696.     798.      70. o
  25   4   4    1390.    1649.     100. o
  26   4   4     160.     113.      48. <
  27   4   4   10367.   10788.     240. o
  28   4   4      22.     -13.      74. <
  29   4   4    7172.    8551.     366. o
  30   4   4      21.      70.      96. <
  31   4   4    1490.    2085.     192. o
  32   4   4     212.     170.      96. <
 -28   5   4       0.       0.      31. <
 -27   5   4      40.     148.      52. <
 -26   5   4     537.     515.      74. o
 -25   5   4      92.      48.      48. <
 -24   5   4    3549.    3590.     179. o
 -23   5   4   14679.   14719.     362. o
 -22   5   4   16032.   16407.     375. o
 -21   5   4   15551.   15011.     353. o
 -20   5   4    2909.    3150.     161. o
 -19   5   4    6120.    5793.     214. o
 -18   5   4   10613.   11286.     292. o
 -17   5   4   17685.   17808.     358. o
 -16   5   4    7573.    7264.     227. o
 -15   5   4  101640.  100486.     811. o
 -14   5   4   37390.   35179.     545. o
 -13   5   4   11088.   10322.     249. o
 -12   5   4   13515.   13781.     279. o
 -11   5   4    4061.    3307.     135. o
 -10   5   4    8794.    8520.     209. o
  -9   5   4   23522.   24919.     353. o
  -8   5   4    1767.    1038.      70. o
  -7   5   4    4004.    4672.     144. o
  -6   5   4   16124.   16979.     270. o
  -5   5   4   28811.   28858.     201. o
  -4   5   4    2248.    2382.      65. o
  -3   5   4   20116.   21865.     196. o
  -2   5   4   50780.   51652.     314. o
  -1   5   4    5852.    6317.     109. o
   0   5   4   11112.   12141.     144. o
   1   5   4    3583.    3468.      79. o
   2   5   4    4143.    3922.      87. o
   3   5   4    3565.    2980.      79. o
   4   5   4   29386.   31017.     257. o
   5   5   4    6310.    6435.     122. o
   6   5   4       1.      13.      22. <
   7   5   4   10097.    9689.     157. o
   8   5   4     392.     449.      39. o
   9   5   4    6457.    7168.     144. o
  10   5   4   25380.   26192.     279. o
  11   5   4   41658.   42552.     362. o
  12   5   4   14644.   14479.     218. o
  13   5   4      16.      35.      26. <
  14   5   4    5447.    5322.     140. o
  15   5   4   18236.   17280.     253. o
  16   5   4   10316.   10754.     205. o
  17   5   4    7695.   10086.     201. o
  18   5   4    1635.    1736.      96. o
  19   5   4    4641.    5013.     148. o
  20   5   4    1195.    1091.      70. o
  21   5   4   22553.   22292.     327. o
  22   5   4    3715.    3490.     135. o
  23   5   4    1562.    1658.      96. o
  24   5   4    2360.    2399.     113. o
  25   5   4      29.      -9.      44. <
  26   5   4     404.     393.      52. o
  27   5   4    2981.    2722.     122. o
  28   5   4     695.     838.     135. o
  29   5   4       0.      87.      96. <
  30   5   4      41.     196.     109. <
  31   5   4     276.     353.     118. o
  32   5   4     926.    1069.     140. o
 -29   6   4      68.      44.      44. <
 -28   6   4     706.     694.      79. o
 -27   6   4     938.     934.     105. o
 -26   6   4    1807.    2159.     148. o
 -25   6   4     461.     454.      83. o
 -24   6   4     173.     301.      65. o
 -23   6   4     944.     995.     105. o
 -22   6   4     247.     305.      61. o
 -21   6   4    1891.    1706.     127. o
 -20   6   4     281.     196.      48. o
 -19   6   4     335.     345.      65. o
 -18   6   4     475.     624.      79. o
 -17   6   4    1427.    1514.     113. o
 -16   6   4    1605.    1946.     127. o
 -15   6   4     667.     510.      74. o
 -14   6   4    5008.    5370.     192. o
 -13   6   4    4536.    4729.     174. o
 -12   6   4      75.     127.      39. o
 -11   6   4    6364.    6400.     196. o
 -10   6   4   15080.   14924.     292. o
  -9   6   4     646.     785.      65. o
  -8   6   4   40787.   40811.     467. o
  -7   6   4   49589.   48694.     497. o
  -6   6   4     208.     144.      17. o
  -5   6   4   13360.   12721.     148. o
  -4   6   4   12752.   12861.     148. o
  -3   6   4   34066.   36078.     253. o
  -2   6   4   53774.   57472.     327. o
  -1   6   4     134.     109.      22. o
   0   6   4     115.     131.      26. o
   1   6   4   16033.   17057.     188. o
   2   6   4   20065.   20421.     222. o
   3   6   4    7578.    7102.     135. o
   4   6   4   14695.   14274.     183. o
   5   6   4    2419.    2260.      74. o
   6   6   4    3863.    4192.     105. o
   7   6   4    1112.    1156.      57. o
   8   6   4    2354.    2369.      83. o
   9   6   4   46389.   48219.     380. o
  10   6   4     901.    1108.      61. o
  11   6   4    2129.    1967.      83. o
  12   6   4     428.     489.      44. o
  13   6   4    3552.    3704.     113. o
  14   6   4      81.      83.      31. <
  15   6   4   17046.   15714.     244. o
  16   6   4       8.      -9.      35. <
  17   6   4   12835.   12795.     231. o
  18   6   4    3272.    3957.     131. o
  19   6   4      76.     -26.      39. <
  20   6   4    2326.    2391.     109. o
  21   6   4    1623.    1645.      92. o
  22   6   4    5721.    6073.     179. o
  23   6   4    1407.    1575.      92. o
  24   6   4      17.      13.      39. <
  25   6   4      20.     -48.      48. <
  26   6   4    5849.    5719.     174. o
  27   6   4     703.     829.     135. o
  28   6   4    2018.    2277.     214. o
  29   6   4     199.     366.     122. <
  30   6   4     186.      44.     122. <
  31   6   4      77.     170.     127. <
  32   6   4     939.    1579.     192. o
 -30   7   4     176.     222.      48. o
 -29   7   4    3871.    3992.     201. o
 -28   7   4     139.      96.      61. <
 -27   7   4     126.      39.      52. <
 -26   7   4     798.     676.      96. o
 -25   7   4    3446.    3813.     209. o
 -24   7   4    2759.    2670.     170. o
 -23   7   4     668.     571.      83. o
 -22   7   4    5140.    4943.     227. o
 -21   7   4    7068.    6592.     253. o
 -20   7   4    2329.    2155.     148. o
 -19   7   4    2249.    2146.     144. o
 -18   7   4    1651.    1911.     131. o
 -17   7   4   42562.   43355.     602. o
 -16   7   4    9985.    9999.     284. o
 -15   7   4    3490.    3377.     161. o
 -14   7   4      91.     183.      48. o
 -13   7   4    3717.    4035.     170. o
 -12   7   4     113.     109.      35. o
 -11   7   4   39672.   41383.     524. o
 -10   7   4   29480.   28657.     428. o
  -9   7   4   17541.   16804.     323. o
  -8   7   4    5586.    5274.     100. o
  -7   7   4  112064.  107745.     449. o
  -6   7   4   11693.   11905.     153. o
  -5   7   4    1627.    1139.      48. o
  -4   7   4    2251.    2783.      74. o
  -3   7   4     491.     345.      26. o
  -2   7   4     139.      92.      17. o
  -1   7   4    1790.    1789.      61. o
   0   7   4     453.     454.      35. o
   1   7   4    3262.    2273.      74. o
   2   7   4   32312.   33286.     279. o
   3   7   4   26411.   27370.     257. o
   4   7   4    4071.    3856.     105. o
   5   7   4     402.     589.      44. o
   6   7   4    1053.    1104.      57. o
   7   7   4    3313.    3014.      92. o
   8   7   4    2049.    2146.      79. o
   9   7   4  113910.  112208.     589. o
  10   7   4    3578.    4044.     113. o
  11   7   4    1101.    1178.      61. o
  12   7   4   11261.   10823.     196. o
  13   7   4    1334.    1383.      70. o
  14   7   4    2691.    2700.     105. o
  15   7   4    3767.    3263.     113. o
  16   7   4   14832.   14619.     244. o
  17   7   4   10294.   10056.     209. o
  18   7   4     328.     297.      39. o
  19   7   4    9975.    9829.     231. o
  20   7   4      77.      74.      35. <
  21   7   4    2516.    2570.     113. o
  22   7   4    8500.    8162.     205. o
  23   7   4    5696.    5222.     166. o
  24   7   4    3116.    3071.     131. o
  25   7   4     179.     161.      48. o
  26   7   4    7172.    7582.     349. o
  27   7   4    1183.    1147.     153. o
  28   7   4     116.      44.      92. <
  29   7   4      69.      92.     113. <
  30   7   4     137.     305.     127. <
  31   7   4      88.     109.     122. <
  32   7   4     107.      65.     127. <
 -31   8   4    1109.     720.      65. o
 -30   8   4    1080.     925.     109. o
 -29   8   4     686.     755.     109. o
 -28   8   4    7103.    7595.     310. o
 -27   8   4     380.     318.      92. o
 -26   8   4     436.     371.      83. o
 -25   8   4      61.     127.      61. <
 -24   8   4      66.     -31.      74. <
 -23   8   4      14.     -57.      52. <
 -22   8   4    9553.    9362.     323. o
 -21   8   4     470.     506.      87. o
 -20   8   4    1985.    1557.     131. o
 -19   8   4     810.     733.      79. o
 -18   8   4    4444.    4685.     209. o
 -17   8   4    1340.    1291.     113. o
 -16   8   4   41424.   40707.     685. o
 -15   8   4    3250.    3355.     166. o
 -14   8   4   34387.   33268.     515. o
 -13   8   4    3026.    3141.     157. o
 -12   8   4    9781.    8633.     253. o
 -11   8   4     802.     772.      74. o
 -10   8   4   95666.   97616.     820. o
  -9   8   4     455.     432.      31. o
  -8   8   4   14806.   18480.     201. o
  -7   8   4    9193.    9161.     140. o
  -6   8   4   32505.   30066.     257. o
  -5   8   4     717.    1126.      52. o
  -4   8   4  127029.  124092.     532. o
  -3   8   4      12.       9.      22. <
  -2   8   4    8753.   13834.     179. o
  -1   8   4    5511.    5296.     113. o
   0   8   4 1254420. 1348360.    3006. o
   1   8   4      11.      13.      26. <
   2   8   4  700331.  736583.    1379. o
   3   8   4     314.     336.      35. o
   4   8   4  140739.  135674.     611. o
   5   8   4    8691.    8223.     153. o
   6   8   4   38158.   34743.     336. o
   7   8   4    2835.    2683.      92. o
   8   8   4    2525.    3010.      96. o
   9   8   4     997.    1156.      61. o
  10   8   4   30133.   31733.     327. o
  11   8   4    2990.    2945.     100. o
  12   8   4   27547.   27558.     318. o
  13   8   4    7606.    7586.     170. o
  14   8   4    2127.    1994.      87. o
  15   8   4    6531.    6186.     157. o
  16   8   4   10687.   10575.     209. o
  17   8   4       3.      57.      31. <
  18   8   4    2040.    2391.     105. o
  19   8   4    2829.    2766.     118. o
  20   8   4     951.    1174.      83. o
  21   8   4     413.     423.      48. o
  22   8   4     104.     209.      44. o
  23   8   4      31.       0.      39. <
  24   8   4    8771.    8978.     218. o
  25   8   4      50.      65.      39. <
  26   8   4    4217.    4323.     275. o
  27   8   4     138.     131.      92. <
  28   8   4     468.     406.     100. o
  29   8   4    3566.    3974.     297. o
  30   8   4     550.     777.     153. o
  31   8   4       1.     -31.     140. <
  32   8   4    2306.    3612.     292. o
 -31   9   4      56.      79.      79. <
 -30   9   4     569.     667.     109. o
 -29   9   4     116.     118.      92. <
 -28   9   4       6.      26.      87. <
 -27   9   4    1514.    1749.     153. o
 -26   9   4       7.      39.      87. <
 -25   9   4    3191.    3202.     205. o
 -24   9   4    1458.    1309.     140. o
 -23   9   4     558.     519.      87. o
 -22   9   4       8.     -70.      70. <
 -21   9   4     146.     166.      65. <
 -20   9   4    2303.    1941.     144. o
 -19   9   4    1838.    1653.     131. o
 -18   9   4   21329.   21359.     462. o
 -17   9   4   14772.   14479.     375. o
 -16   9   4   21566.   21656.     445. o
 -15   9   4   31231.   29460.     510. o
 -14   9   4     258.     340.      61. o
 -13   9   4    4996.    4576.     196. o
 -12   9   4    9761.    8612.     262. o
 -11   9   4    1279.    1217.     100. o
 -10   9   4   98009.   98824.     484. o
  -9   9   4   23931.   23435.     236. o
  -8   9   4     840.     842.      44. o
  -7   9   4   15363.   13589.     183. o
  -6   9   4    5861.    5148.     113. o
  -5   9   4    5325.    5231.     113. o
  -4   9   4     240.      87.      26. o
  -3   9   4    2832.    3067.      92. o
  -2   9   4    4937.    4960.     113. o
  -1   9   4   59499.   60512.     432. o
   0   9   4    8716.    9440.     157. o
   1   9   4   68178.   69804.     436. o
   2   9   4    6790.    6365.     135. o
   3   9   4    1502.    1352.      65. o
   4   9   4    3647.    4424.     113. o
   5   9   4   29961.   28758.     297. o
   6   9   4   14313.   14645.     214. o
   7   9   4   12969.   13829.     222. o
   8   9   4      68.      35.      22. <
   9   9   4  158869.  158080.     742. o
  10   9   4   12832.   13868.     222. o
  11   9   4    2484.    2561.      96. o
  12   9   4  111481.  110790.     650. o
  13   9   4   16250.   15544.     244. o
  14   9   4   16107.   16089.     253. o
  15   9   4   35489.   34542.     380. o
  16   9   4   52010.   51085.     471. o
  17   9   4      50.     -35.      35. <
  18   9   4     111.     161.      39. o
  19   9   4     785.     868.      65. o
  20   9   4   21181.   22018.     332. o
  21   9   4    9354.    9288.     218. o
  22   9   4    4480.    4572.     157. o
  23   9   4       1.       9.      35. <
  24   9   4   14032.   13301.     266. o
  25   9   4    1691.    1527.      96. o
  26   9   4    4084.    3896.     266. o
  27   9   4    1344.    1466.     174. o
  28   9   4    1399.    1553.     183. o
  29   9   4     392.     205.     113. <
  30   9   4     783.    1008.     166. o
  31   9   4    1170.    1889.     227. o
  32   9   4     822.     746.     161. o
 -32  10   4    2618.    2857.     192. o
 -31  10   4    1272.    1466.     157. o
 -30  10   4      92.      87.      96. <
 -29  10   4    6884.    8302.     362. o
 -28  10   4      28.     -44.      92. <
 -27  10   4    2310.    2308.     188. o
 -26  10   4     537.     571.     105. o
 -25  10   4     815.     480.      96. o
 -24  10   4      12.     -48.      70. <
 -23  10   4    4821.    4655.     244. o
 -22  10   4     100.      92.      70. <
 -21  10   4     143.     122.      74. <
 -20  10   4    2732.    2373.     166. o
 -19  10   4     618.     859.     100. o
[truncated: 3,319,262 more chars]
